# Supplementary material for: Design of optimal concentrations for in vitro cytotoxicity experiments
Source: Arch Toxicol. 2024 Nov 16;99(1):357–76. doi: 10.1007/s00204-024-03893-1 (PMC11748471; doi:10.1007/s00204-024-03893-1)
Supplement: Supplementary file 3 — Supplement Data (xlsx 140 KB) [file 204_2024_3893_MOESM3_ESM.xlsx]

## Sheet: Overview
Supplement Data: Information of the used compounds.
Compound	Abbreviation	CAS	Molecular weight [g/mol]	Supplier	Order Number	Purity [%]	Solvent	included in the 76 compound set
Allopurinol	ALLO	315-30-0	136.11	Cayman Chemicals	10012597	>98	Medium	yes
Amiodarone (hydrochloride)	AMIO	19774-82-4	681.77	Sigma Aldrich	A8423	≥98	Medium	yes
Amodiaquine	AMQ	6398-98-7	464.81	Cayman Chemicals	15954	>95	DMSO	yes
Almotriptan (maleate)	AMT	181183-52-8	469.6	Astra Zeneca	N/A	N/A	DMSO	no
Acetaminophen	APAP	103-90-2	151.16	Sigma Aldrich	A7085-100G	≥99	Medium	yes
Alpidem	API	82626-01-5	404.33	Astra Zeneca	N/A	N/A	DMSO	yes
Aspirin	ASP	50-78-2	180.16	Sigma Aldrich	A5376-100G	≥99	DMSO	yes
Atropine (sulfate monohydrate)	ATRO	5908-99-6	694.83	Santa Cruz	sc-203322	>97	Medium	yes
Atorvastatin (calcium salt)	AVS	357164-38-6	577.7	Cayman Chemicals	10493	>98	DMSO	yes
Betaine	BET	107-43-7	117.15	Toronto research chemicals	TRC-B325005-10G	>98	Medium	yes
Bosentan (hydrate)	BOS	147536-97-8	551.618	Sigma Aldrich	SML1265	≥98	DMSO	yes
Brompheniramine (maleate)	BPA	980-71-2	435.31	Biozol	TGM-T0205	N/A	Medium	yes
Buspirone (hydrochloride)	BPR	33386-08-2	421.96	Sigma Aldrich	B7148-1G	Not given (Quality level 100)	Medium	yes
Busulfan	BUSF	55-98-1	246.292	Sigma Aldrich	B2635-10G	Not given (Quality level 100)	DMSO	no
Benzbromarone	BZB	3562-84-3	424.1	Astra Zeneca	N/A	N/A	DMSO	yes
Benztropine	BZT	132-17-2	403.5	Cayman Chemicals	16214	≥98	Medium	yes
Carbamazepine	CBZ	298-46-4	236.27	Sigma Aldrich	C4024-1G	Not given	DMSO	yes
Chlorpheniramine (maleate)	CHL	113-92-8	390.86	Sigma Aldrich	C3025-5G	≥99	Medium	yes
Choline (chloride)	CHOL	67-48-1	139.62	Santa Cruz	sc-207430A	≥99	Medium	no
Ciprofloxacin (hydrochloride)	CIPRO	93107-08-5	367.8	Cayman Chemicals	14286	>95	Medium	yes
Clofibrate	CLFI	637-07-0	242.7	Sigma Aldrich	C6643-250MG	Not given (Quality level 200)	Medium	no
Clonidine (hydrochloride)	CLON	4205-91-8	266.55	Sigma Aldrich	C7897-100MG	Not given (Quality level 100)	Medium	yes
Clemastine (fumarate salt)	CMS	14976-57-9	459.96	Sigma Aldrich	SML0445-100MG	>98	DMSO	yes
Chlorpromazine (hydrochloride)	CMZ	69-09-0	355.33	Sigma Aldrich	C8138-5G	≥98	DMSO	yes
Codeine	COD	76-57-3	299.36	LGC	MM0004.10	>98	Medium	yes
Colchichine	COL	64-86-8	399.443	Sigma Aldrich	C9754	≥95	DMSO	no
Captopril	CP	62571-86-2	217.29	Sigma Aldrich	C4042	>98	DMSO	no
Carisoprodol	CRP	78-44-4	260.33	Toronto Research Chemicals	TRC-C183580-50MG	N/A	Medium	no
CyclosporinA	CSA	59865-13-3	1202.61	Sigma Aldrich	30024	97.0-101.5 (on dried basis)	DMSO	yes
Cyclophosphamide (monohydrate)	CYP	6055-19-2	279.1	Sigma Aldrich	C7397-1G	Not given (Quality level 100)	Medium	yes
Clozapine	CZP	5786-21-0	326.82	Cayman Chemicals	12059	>98	DMSO	yes
Diclofenac	DFN	15307-79-6	318.13	Sigma Aldrich	D6899-10G	≥98	DMSO	yes
Digoxin	DIGI	20830-75-5	780.949	Cayman Chemicals	22266	>98	DMSO	yes
Dipyridamole	DIPY	58-32-2	504.63	Sigma Aldrich	D9766-1G	≥98	DMSO	yes
Dimethyl sulfoxide	DMSO	67-68-5	78.13	Sigma Aldrich Aldrich	34869-M	≥99.7	Medium	yes
Doxylamine (succinate)	DOXY	562-10-7	388.46	Sigma Aldrich	PHR 1420-1G	Not given (Quality level 300)	Medium	yes
Diphenhydramine (hydrochloride)	DPH	147-24-0	291.819	Santa Cruz	sc-204729	≥98	Medium	yes
Erythromycin (ethylsuccinate)	ERY	1264-62-6	862.05	Santa Cruz	sc-204743	≥98	DMSO	yes
Entacapone	ETC	130929-57-6	305.29	Biozol	TGM-T2216	N/A	DMSO	yes
Ethanol	ETOH	64-17-5	46.07	VWR Chemicals	20821.3	≥99.8	Medium	yes
Famotidine	FAM	76824-35-6	337.435	Sigma Aldrich	F6889-500MG	Not given (Quality level 100)	Medium	yes
Fluconazole	FCA	86386-73-4	306.3	Astra Zeneca	N/A	N/A	Medium	no
Fexofenadine (hydrochloride)	FFD	153439-40-8	538.1	Cayman Chemicals	18191	≥98	DMSO	no
Fluoxetine (hydrochloride)	FLT	56296-78-7	345.8	Cayman Chemicals	14418	≥98	DMSO	yes
Glucose	GLC	14431-43-7	198.17	Sigma Aldrich	49159-5kg	≥99	Medium	no
Griseofulvin	GRI	126-07-8	352.8	Cayman Chemicals	19461	≥98	DMSO	yes
Hydroxyzine (hydrochloride)	HYZ	2192-20-3	447.83	Sigma Aldrich	H8885-10G	≥97	Medium	yes
Ibuprofen	IBU	15687-27-1	206.28	Sigma Aldrich	I7905	Not given (Quality level 200)	DMSO	yes
Imipramine (hydrochloride)	IMP	113-52-0	316.9	Cayman Chemicals	15890	≥98	DMSO	yes
Isoniazide	INAH	54-85-3	137.14	Sigma Aldrich	I3377-50G	≥99	Medium	yes
Indomethacine	INDO	53-86-1	357.79	Santa Cruz	sc-200503	≥99	DMSO	no
Isosorbide dinitratate	ISS	87-33-2	236.1	Cayman Chemicals	23990	≥98	Medium	no
Ketoconazole	KC	65277-42-1	531.43	Sigma Aldrich	K1003-100MG	99.0-101.0 (EP, titration)	DMSO	yes
Labetalol (hydrochloride)	LAB	32780-64-6	364.87	Sigma Aldrich	L1011-5G	>98	Medium	yes
Levofloxain	LEV	100986-85-4	361.37	Sigma Aldrich	40922-100MG	≥98	Medium	yes
Leflunomide	LFM	75706-12-6	270.21	Cayman Chemicals	14860	>98	DMSO	yes
Lovastatin	LO	75330-75-5	404.54	Sigma Aldrich	M2147	≥98	DMSO	yes
Melatonin	MEL	73-31-4	232.28	Sigma Aldrich	M5250-250MG	≥98	DMSO	yes
Methylparabene	MEPA	99-76-3	152.15	Sigma Aldrich	PHR1012-1G	Not given (Quality level 300)	DMSO	no
Methotrexate	MTX	59-05-2	454.44	Sigma Aldrich	PHR1396-1G	Not given (Quality level 300)	DMSO	yes
N-acetylcysteine	NAC	616-91-1	163.19	Sigma Aldrich	A9165-25G	≥99	Medium	no
Nifedipine	NDP	21829-25-4	346.3	Cayman Chemicals	11106	≥98	DMSO	yes
Nitrofurantoin	NFT	67-20-9	238.16	Sigma Aldrich	N7878-10G	98.0-102.0 (EP, UV)	DMSO	yes
Nimesulide	NIM	51803-78-2	308.31	Sigma Aldrich	N1016-1G	>98	DMSO	yes
Nevirapine	NVP	129618-40-2	266.3	Cayman Chemicals	15117	>98	DMSO	yes
Oxycodone	OXC	124-90-3	351.82	Sigma Aldrich	O1378-500MG	Not given (Quality level 200)	Medium	yes
Oxymorphone (hydrochloride monohydrate)	OXM	1033330-03-8	355.81	LGC standards	MM0673.00	Not given (ISO17025)	Medium	no
Pyridoxine (hydrochloride)	PDX	58-56-0	205.64	Sigma Aldrich	P9755-25G	≥98	Medium	no
Phenylbutazone	PHB	50-33-9	308.37	Sigma Aldrich	P8386-25G	≥98	DMSO	yes
Phenacetine	PHNA	62-44-2	179.22	Sigma Aldrich	77440-50G	≥98	DMSO	no
Pindolol	PIN	13523-86-9	248.32	Sigma Aldrich	P0778-250MG	≥98	DMSO	no
Pioglitazone (hydrochloride)	PIO	112529-15-4	392.9	Sigma Aldrich	PHR1632-500MG	Not given (Quality level 300)	DMSO	yes
Promethazine (hydrochloride)	PMZ	58-33-3	320.88	Sigma Aldrich	P4651-25G	Not given (Quality level 200)	Medium	yes
Propranolol (hydrochloride)	PPL	318-98-9	295.8	Sigma Aldrich	P0884-5G	≥99	Medium	yes
Primidone	PRI	125-33-7	218.25	Santa Cruz	sc-204861	≥98	DMSO	no
Primaquine (phosphate)	PRIMA	63-45-6	455.34	Santa Cruz	sc-205817	≥98	Medium	yes
Perhexilline (maleate)	PRX	6724-53-4	393.56	Astra Zeneca	N/A	N/A	DMSO	yes
Phenytoin	PTN	57-41-0	252.268	Sigma Aldrich	PHR1139-1G	Not given (Quality level 300)	DMSO	no
Paroxetine (hydrochloride)	PXT	78246-49-8	365.826	Astra Zeneca	N/A	N/A	DMSO	yes
Pazopanib	PZB	444731-52-6	437.52	Cayman Chemicals	12097	>98	Medium	no
Rosiglitazone (maleate)	RGZ	155141-29-0	473.5	LGC standards	TRC-R693500	>98	DMSO	yes
Rifampicin	RIF	13292-46-1	822.94	Sigma Aldrich	R3501-250MG	≥97	DMSO	yes
Rosuvastatin (calcium salt)	ROS	147098-20-2	500.6	Cayman Chemicals	18813	≥98	DMSO	no
Simvastatin	SIM	79902-63-9	418.57	Sigma Aldrich	S6196 -25MG	≥97	DMSO	yes
Sodium phenylbutyrate	SPB	1716-12-7	186.2	Cayman Chemicals	11323	≥98	Medium	yes
Stavudine	STAVU	3056-17-5	224.2	Cayman Chemicals	14975	≥98	Medium	yes
Sitaxentan (sodium)	SXS	210421-74-2	476.89	Biozol	TGM-T6672	N/A	Medium	no
Tetracycline	TC	64-75-5	480.9	Sigma Aldrich	T7660	Not given (Quality level 200)	Medium	yes
Terbinafine	TERBI	91161-71-6	291.43	Santa Cruz	sc-200751	≥99	DMSO	yes
Theophylline	THE	58-55-9	180.2	Cayman Chemicals	23760	≥98	Medium	yes
Tolbutamide	TOL	64-77-7	270.35	Sigma Aldrich	T0891-25G	Not given (Quality level 200)	DMSO	no
Tolcapone	TOLC	134308-13-7	273.24	Sigma Aldrich	1670207	Not given	DMSO	yes
Triprolidine	TPL	6138-79-0	314.85	Sigma Aldrich	T6764-1G	≥99	Medium	yes
Troglitazone	TROG	97322-87-7	441.54	Cayman Chemicals	71750	>98	DMSO	no
Triclosan	TSN	3380-34-5	289.54	Sigma Aldrich	PHR1338-1G	Not given (Quality level 300)	DMSO	yes
Trospium (chloride)	TSP	10405-02-4	428	Cayman Chemicals	21279	≥98	Medium	no
Tolterodine tartrate	TTD	124937-52-6	475.58	Biozol	TGM-T0099	N/A	Medium	yes
Trovafloxacin	TVF	147059-75-4	512.46	LGC standards	TRC-T893000	≥98	DMSO	yes
Vancomycin (hydrochloride)	VANC	1404-93-9	1449.25	Sigma Aldrich	PHR1732	Not given (Quality level 300)	DMSO	no
Verapamil (hydrochloride)	VERA	152-11-4	491.06	Sigma Aldrich	V4629-1G	≥99	DMSO	yes
Vitamin C	VITC	50-81-7	176.12	Sigma Aldrich	A0278-25G	≥98	Medium	yes
Valproic acid	VPA	99-66-1	144.21	Sigma Aldrich	PHR1061-1G	Not given (Quality level 300)	Medium	no
Zaleplon	ZAL	151319-34-5	305.33	LGC standards	MM1322.00	≥99	DMSO	yes
Zimeldine (dihydrochloride)	ZIM	56775-88-3	407.26	Astra Zeneca	N/A	N/A	Medium	yes

## Sheet: raw data
Supplement Data: Raw data and concentrations used for the cytotoxicity assay of 104 compounds.
If the compound was not solved diretly in media, 200x or 1000x DMSO stock solutions were used leading to final concentrations of 0.5% or 0.1% DMSO in the culture medium. If this was the case corresponding DMSO controls were used.
If a compound was used with different concentration ranges it was marked as compound2. The corresponding control is always above the respective concentrations.
			RFU (biological replicate 1)			RFU (biological replicate 2)			RFU (biological replicate 3)			RFU (biological replicate 4)			RFU (biological replicate 5)			RFU (biological replicate 6)
Abbreviation	DMSO concentration (solvent) [%]	Concentration	technical replicate 1	technical replicate 2	technical replicate 3	technical replicate 1	technical replicate 2	technical replicate 3	technical replicate 1	technical replicate 2	technical replicate 3	technical replicate 1	technical replicate 2	technical replicate 3	technical replicate 1	technical replicate 2	technical replicate 3	technical replicate 1	technical replicate 2	technical replicate 3
ALLO	0	control_1	11071.3	11199.3	11179.3	7468.33	7149.33	7210.33	4635.33	4756.33	4842.33
ALLO	0	0.0075mM	11364.3	11031.3	7105.33	5983.33	5737.33	5768.33	3273.33	2965.33	3029.33
ALLO	0	0.0237mM	10784.3	10628.3	10724.3	7061.33	6785.33	7049.33	4695.33	4499.33	4642.33
ALLO	0	0.075mM	13717.3	13228.3	14220.3	9443.33	9298.33	9383.33	6021.33	6005.33	6099.33
ALLO	0	0.237mM	10259.7	9968.67	9967.67	5733.67	5948.67	5873.67	6050.67	6289.67	6199.67
ALLO	0	0.75mM	2408.67	2487.67	2450.67	1904.67	1957.67	1975.67	938.667	940.667	979.667
AMIO	0	control_1	15609	15849	15774	13136	13380	14887	12620	12511	12571
AMIO	0	0.01mM	13412	13698	13886	17334	17684	17839	16697	16498	16676
AMIO	0	0.0316mM	13880	13433	13582	13732	13431	13211	13512	13637	13651
AMIO	0	0.1mM	67	74	75	783	807	809	488	427	553
AMIO	0	0.316mM	-77	-74	-74	-76	-62	-70	-73	-56	-62
AMIO	0	1mM	-79	-71	-77	-88	-82	-76	-74	-78	-85
AMQ	0.1	control_1	7494.67	7207.67	7286.67	5481.67	5362.67	5475.67	4390	4138	3652
AMQ	0.1	0.0007mM	6330.67	6421.67	6566.67	6844.67	6513.67	6629.67	3117	3181	3189
AMQ	0.1	0.0022mM	6222.67	5076.67	6224.67	5443.67	5680.67	5788.67	3911	4277	4430
AMQ	0.1	0.007mM	5209.67	5299.67	5309.67	4029.67	3803.67	3817.67	2208	2195	2223
AMQ	0.5	control_2	6113.67	5862.67	5992.67	4275.67	4092.67	4149.67	3836	3771	3812
AMQ	0.5	0.022mM	3894.67	3969.67	3965.67	2907.67	2931.67	2978.67	1220	1208	1253
AMQ	0.5	0.07mM	36.6667	46.6667	49.6667	52.6667	43.6667	89.6667	139	175	-41
AMT	0.1	control_1	4087.33	4637.33	4648.33	2871.67	3044.67	2642.67	4215	4396	4730
AMT	0.1	0.0005mM	4250.33	4745.33	5108.33	2427.67	2253.67	2028.67	4230	4452	4107
AMT	0.1	0.00158mM	4160.33	4083.33	4020.33	3417.67	2463.67	2073.67	4428	3574	3071
AMT	0.1	0.005mM	4400.33	4334.33	4033.33	2899.67	2445.67	2592.67	4110	3861	3171
AMT	0.5	control_2	3453.33	3480.33	4227.33	1770.67	747.667	1461.67	4855	3221	2857
AMT	0.5	0.0158mM	3305.33	3399.33	2426.33	2021.67	1133.67	2079.67	3135	2494	1915
AMT	0.5	0.05mM	4051.33	3599.33	3427.33	1747.67	1567.67	3147.67	3688	2511	2178
APAP	0	control_1	37309.7	37969.7	38447.7	48683.7	49626.7	50454.7	58773.7	59458.7	59300.7
APAP	0	0.316mM	38021.7	40402.7	39655.7	52045.7	52145.7	53008.7	57390.7	57488.7	57086.7
APAP	0	1mM	35235.7	36216.7	35831.7	48457.7	48720.7	48020.7	51875.7	51475.7	51308.7
APAP	0	3.16mM	32011.7	32552.7	31938.7	39949.7	40102.7	40474.7	45181.7	44755.7	45155.7
APAP	0	10mM	18051.7	18577.7	18632.7	25810.7	27082.7	25677.7	35326.7	33584.7	33514.7
APAP	0	31.6mM	920.667	632.667	551.667	1199.67	848.667	697.667	1344.67	705.667	575.667
API	0.1	control_1	10336	10572	10843	7696.33	8272.33	8118.33	9227.67	8546.67	7973.67	5060.33	5898.33	5236.33	2049.33	2576.33	2367.33	5996	6394	5752
API	0.1	0.00125mM	10526	10680	10957	8501.33	8607.33	8214.33	6905.67	8399.67	7596.67	4660.33	4589.33	5095.33	2094.33	2591.33	2336.33	5997	6139	5825
API	0.1	0.004mM	10399	10798	10483	7588.33	8147.33	7655.33	6985.67	7468.67	8358.67	4650.33	4550.33	4554.33	1541.33	2057.33	2119.33	5050	5067	5088
API	0.1	0.0125mM	9844	10113	9863	7370.33	6319.33	7067.33	4722.67	6414.67	6544.67	3510.33	3800.33	3916.33	1342.33	1864.33	2018.33	4488	5109	5611
API	0.5	control_2	10696	10071	9866	8209.33	7639.33	7451.33	7780.67	8098.67	8606.67	4437.33	4827.33	4773.33	1988.33	2404.33	2709.33	5398	5894	5632
API	0.5	0.04mM	6944	7862	7339	5352.33	5446.33	4857.33	4210.67	5229.67	5272.67	1406.33	1604.33	2302.33	758.333	1072.33	993.333	2080	1653	2030
API	0.5	0.125mM	3704	4146	3898	1440.33	1991.33	1794.33	1988.67	2594.67	2740.67	374.333	425.333	428.333	334.333	327.333	330.333	1131	1058	967
ASP	0	control_1	34979	36463	37092	41411	41095	40135	45968	45892	46133
ASP	0	0.316mM	41389	42489	42234	37799	38998	37708	49388	47115	47509
ASP	0	1mM	39174	40706	40463	33683	31692	32992	45119	42781	42703
ASP	0	3.16mM	33441	34681	35079	33859	33101	33451	42773	42069	42299
ASP	0	10mM	28764	28636	28685	24244	24282	24188	33822	33654	33413
ASP	0	31.6mM	810	231	202	751	230	306	1132	437	217
ATRO	0	control_1	7191.33	6597.33	6635.33	6316.33	6329.33	6394.33	6762.33	6550.33	6523.33
ATRO	0	0.0316mM	7703.33	7441.33	7558.33	5825.33	5876.33	5912.33	7431.33	7157.33	7130.33
ATRO	0	0.1mM	7026.33	6634.33	6641.33	6724.33	6583.33	6594.33	7418.33	7340.33	7301.33
ATRO	0	0.316mM	6795.33	6661.33	6700.33	7129.33	7131.33	7134.33	7960.33	7920.33	7903.33
ATRO	0	1mM	5614.33	5441.33	5439.33	6067.33	5944.33	5942.33	5945.33	5918.33	5838.33
ATRO	0	3.16mM	385.333	350.333	372.333	655.333	630.333	634.333	628.333	551.333	554.333
AVS	0.1	control_1	5748.67	5740.67	6176.67	5615.67	5325.67	6718.67	4725.67	4505.67	4428.67	3741	3335	3768	3351	3182	2978	4129	4141	4723
AVS	0.1	0.005mM	6287.67	6708.67	6688.67	5417.67	5262.67	5441.67	3813.67	3864.67	3695.67	3985	4140	3602	3488	3238	3064	4572	4658	4439
AVS	0.1	0.0158mM	6428.67	6192.67	6332.67	5698.67	4206.67	4147.67	3823.67	3928.67	3916.67	3543	3171	2872	2204	2561	2557	3342	3504	3176
AVS	0.1	0.05mM	5518.67	6865.67	6823.67	4653.67	4417.67	4825.67	3456.67	3569.67	3611.67	2027	1754	1928	1734	1651	1415	2339	2198	2131
AVS	0.5	control_2	6601.67	6536.67	5725.67	4525.67	4388.67	4382.67	3805.67	3627.67	3810.67	4018	3712	4250	4194	4589	4593	4825	5299	5135
AVS	0.5	0.158mM	2266.67	2397.67	3098.67	2241.67	2147.67	1386.67	1268.67	1226.67	1268.67	386	324	375	410	418	441	570	526	445
AVS	0.5	0.5mM	1997.67	1974.67	1816.67	545.667	534.667	676.667	219.667	351.667	514.667	150	121	146	128	138	125	157	132	148
BET	0	control_1	6303.33	5527.33	6112.33	5167	5193	5778	4121.67	4073.67	4808.67
BET	0	4.25mM	5635.33	6013.33	6237.33	5189	4968	4549	4114.67	4292.67	4623.67
BET	0	13.4396800557156mM	6270.33	5867.33	5716.33	5126	4695	5069	4160.67	5024.67	4321.67
BET	0	42.5mM	6056.33	5329.33	5658.33	5284	4530	4688	3760.67	4209.67	4671.67
BET	0	134.396800557156mM	5597.33	4554.33	4805.33	4232	3863	3880	2538.67	3758.67	4020.67
BET	0	425mM	951.333	923.333	1186.33	692	765	661	524.667	1165.67	1325.67
BOS	0.5	control_1	16086.7	15079.7	15090.7	14359.3	13811.3	13845.3	10578	10768	10843
BOS	0.5	0.01mM	13884.7	13727.7	13971.7	12888.3	12994.3	13543.3	20199	20350	20468
BOS	0.5	0.0316mM	11098.7	11345.7	11345.7	19347.3	19512.3	19912.3	11372	11381	11611
BOS	0.5	0.1mM	16200.7	15601.7	15758.7	6822.33	7096.33	7142.33	12223	12723	13038
BOS	0.5	0.316mM	10224.7	10036.7	10400.7	8794.33	8706.33	8730.33	12919	13433	13232
BOS	0.5	1mM	123.667	138.667	126.667	0	0	0	0	0	0
BOS2	0.1	control_1	3443	3659	3647	3343	3260	3744	4237	3840	3938
BOS2	0.1	0.01mM	4043	3664	4125	3609	3442	3091	3801	4067	4012
BOS2	0.1	0.0316mM	2215	2476	2197	2357	2097	2278	3109	3236	2956
BOS2	0.1	0.1mM	2214	2110	2427	2095	2215	2459	2943	2814	2723
BOS2	0.5	control_2	4373	3993	5185	4391	4609	5479	5057	4781	4821
BOS2	0.5	0.316mM	2150	1738	2040	1902	1753	2171	2182	2504	2057
BOS2	0.5	1mM	184	756	281	168	251	182	225	213	271
BPA	0	control_1	897.667	795.667	669.667	4372.83	4436.83	3003.83	1959	1288	901
BPA	0	0.0022mM	1283.67	1009.67	954.667	4207.83	4441.83	3598.83	2208	1278	1925
BPA	0	0.0071mM	925.667	840.667	1032.67	3989.83	3776.83	2258.83	1118	1242	771
BPA	0	0.022mM	619.667	492.667	592.667	1649.83	2487.83	1302.83	663	574	741
BPA	0	0.071mM	3.66667	-10.3333	-10.3333	20.8333	10.8333	11.8333	9	-4	10
BPA	0	0.22mM	-14.3333	-1.33333	-3.33333	7.83333	-0.166667	-0.166667	20	-13	3
BPR	0	control_1	39184	40015	39868	52391	53546	53675	54236	54920	54198
BPR	0	0.1mM	40478	40126	40109	51151	50423	50287	54693	53963	53747
BPR	0	0.316mM	31470	31602	32322	39944	39619	39717	46544	46174	46152
BPR	0	1mM	4127	3748	3578	13883	13783	13538	22030	20321	20064
BPR	0	3.16mM	692	684	609	1188	1049	933	1401	1079	963
BPR	0	6.32mM	468	460	429	826	863	795	873	881	858
BUSF	0.5	control_1	16702.7	16007.7	16627.7	18815.3	18419.3	18702.3	13510	13348	13762	7376.67	6433.67	7164.67	5941.17	6446.17	6411.17
BUSF	0.5	0.01mM	18666.7	18731.7	18754.7	15391.3	15566.3	15509.3	21317	19926	20110	5777.67	7269.67	6666.67	6393.17	6076.17	6087.17
BUSF	0.5	0.0316mM	14016.7	13803.7	14223.7	14839.3	14839.3	14937.3	19662	18411	19878	6192.67	6192.67	6929.67	6229.17	5919.17	5897.17
BUSF	0.5	0.1mM	15060.7	14778.7	15291.7	17323.3	17312.3	17043.3	18660	18909	18596	7158.67	7520.67	6820.67	5784.17	5744.17	5667.17
BUSF	0.5	0.316mM	13127.7	12591.7	12879.7	17454.3	17867.3	17939.3	17335	17546	17135	6183.67	6195.67	6299.67	5593.17	5437.17	5255.17
BUSF	0.5	1mM	9488.67	9445.67	9407.67	9887.33	9832.33	10175.3	15709	15823	15695	3562.67	4311.67	3578.67	3729.17	3628.17	4260.17
BZB	0.1	control_1	4888	5165	5468	3654.67	4051.67	4046.67	5488.33	5300.33	5476.33
BZB	0.1	0.015mM	4404	4605	4561	3641.67	3618.67	3114.67	5004.33	5804.33	5060.33
BZB	0.1	0.0474mM	3075	2767	3237	2326.67	2038.67	1277.67	3871.33	4957.33	4867.33
BZB	0.1	0.15mM	929	932	927	755.667	870.667	846.667	1585.33	1890.33	1912.33
BZB	0.5	control_2	2261	3118	3589	2205.67	2193.67	2476.67	5039.33	3210.33	5533.33
BZB	0.5	0.474mM	125	85	115	61.6667	150.667	37.6667	5.33333	37.3333	17.3333
BZB	0.5	1.5mM	108	127	122	91.6667	142.667	121.667	13.3333	30.3333	19.3333
BZT	0	control_1	6767.33	7205.33	6782.33	6016.33	6167.33	5936.33	6776	7214	6791
BZT	0	0.002mM	7533.33	7386.33	7711.33	6806.33	6884.33	6323.33	7542	7395	7720
BZT	0	0.00632455532033676mM	6832.33	7059.33	7004.33	6713.33	7399.33	6704.33	6841	7068	7013
BZT	0	0.02mM	6343.33	6697.33	6973.33	6487.33	6933.33	6898.33	6352	6706	6982
BZT	0	0.0632455532033676mM	3984.33	3526.33	4346.33	4294.33	4792.33	4043.33	3993	3535	4355
BZT	0	0.2mM	68.3333	62.3333	66.3333	28.3333	23.3333	35.3333	77	71	75
CBZ	0.5	control_1	37849.7	37414.7	37902.7	44953.7	33171.7	37531.7	51582.7	52913.7	53107.7	7366.67	6639.67	6132.67	6364.17	6240.17	6090.17
CBZ	0.5	0.0316mM	41437.7	41143.7	40832.7	45290.7	31631.7	37712.7	50319.7	50739.7	50945.7	6856.67	6138.67	6473.67	6359.17	6323.17	6201.17
CBZ	0.5	0.1mM	40001.7	40021.7	40316.7	45208.7	33226.7	37609.7	50112.7	50928.7	50040.7	7762.67	6652.67	6328.67	6334.17	6398.17	6424.17
CBZ	0.5	0.316mM	31708.7	32039.7	31980.7	39502.7	23728.7	39488.7	42115.7	43073.7	43127.7	5905.67	6213.67	5015.67	5379.17	5178.17	5473.17
CBZ	0.5	1mM	22741.7	22784.7	22801.7	39934.7	23458.7	39413.7	30917.7	33258.7	32818.7	2176.67	1950.67	2028.67	1630.17	1713.17	1940.17
CBZ	0.5	3.16mM	15624.7	15541.7	15639.7	39895.7	23341.7	39928.7	28545.7	29367.7	29438.7	1077.67	973.667	878.667	810.167	896.167	818.167
CHL	0	control_1	46098	45349	45758	44658.3	45818.3	45702.3	50181.3	50581.3	51164.3
CHL	0	0.0316mM	39613	39559	40208	41145.3	41862.3	41599.3	50966.3	51283.3	51420.3
CHL	0	0.1mM	32485	35410	32563	29250.3	29545.3	29430.3	40426.3	40778.3	40660.3
CHL	0	0.316mM	1032	583	384	823.333	356.333	274.333	1325.33	654.333	457.333
CHL	0	1mM	28	12	-9	34.3333	39.3333	14.3333	77.3333	31.3333	23.3333
CHL	0	3.16mM	-18	-30	-21	17.3333	58.3333	9.33333	23.3333	14.3333	-410.667
CHOL	0	control_1	8843	8720	8738	6972	7081	7174	5858	5802	5823
CHOL	0	0.316mM	8813	9199	8581	7268	7531	7433	6469	6717	6958
CHOL	0	1mM	9709	9665	9780	7294	7484	6981	8064	7913	8536
CHOL	0	3.16mM	9790	10066	9933	7535	7622	7667	5777	5939	5722
CHOL	0	10mM	7690.33	7322.33	7453.33	7195.33	7532.33	7492.33	5800.33	5956.33	6170.33
CHOL	0	31.6mM	7959.33	7816.33	8054.33	6294.33	6144.33	6249.33	4298.33	4176.33	4401.33
CIPRO	0	control_1	9497	9654	9675	9787	9656	9712	10299	10287	10223
CIPRO	0	0.0625mM	11213	10805	10875	10080	9829	9829	11310	11197	11343
CIPRO	0	0.125mM	8417	8309	8332	8577	8724	8731	7238	7247	7216
CIPRO	0	0.25mM	8438	8167	8222	5084	4970	4971	5123	5247	5270
CIPRO	0	0.5mM	7862	7811	7831	4125	4130	4135	3814	3823	3791
CIPRO	0	1mM	1755	1751	1752	1318	1313	1319	1269	1265	1263
CLFI	0	control_1	11138	11265	11303	13257	13233	13136	10670	10456	10470	3130.33	3210.33	3288.33	1629.33	1529.33	1729.33	2427.33	4783.33	4244.33
CLFI	0	0.01mM	7486	7714	7603	12236	11766	11913	11888	11855	11950	2860.33	2635.33	2846.33	2407.33	1420.33	1675.33	4386.33	3574.33	4421.33
CLFI	0	0.0316mM	9881	9816	10041	13972	14176	13992	12810	12953	13910	3199.33	3075.33	4239.33	1034.33	1240.33	1907.33	3808.33	4760.33	3809.33
CLFI	0	0.1mM	10985.7	10908.7	11486.7	12637.7	12971.7	13476.7	12473.7	12802.7	13265.7	2672.33	2766.33	3778.33	1086.33	1014.33	1293.33	2806.33	4342.33	3842.33
CLFI	0	0.316mM	7042.67	7472.67	7970.67	11195.7	8160.67	14356.7	12883.7	12735.7	12774.7	2977.33	2718.33	2534.33	930.333	1100.33	1025.33	3721.33	4014.33	4395.33
CLFI	0	1mM	10266.7	10231.7	10420.7	13333.7	13748.7	14004.7	15150.7	14893.7	15002.7	2574.33	3343.33	2972.33	817.333	821.333	1001.33	4026.33	5117.33	4859.33
CLON	0	control_1	45228.3	45898.3	46348.3	48102.3	47295.3	47205.3	9709.67	9436.67	9449.67	4364.33	4284.33	4548.33	4532.33	4575.33	4589.33	2605.33	2545.33	2766.33
CLON	0	0.1mM	44704.3	43293.3	42788.3	44786.3	43911.3	44044.3	8165.67	6452.67	8149.67	4442.33	4310.33	4396.33	3693.33	3777.33	3753.33	3755.33	3823.33	3845.33
CLON	0	0.316mM	36013.3	33429.3	33406.3	41829.3	41405.3	41225.3	6291.67	5310.67	6217.67	4014.33	3996.33	3997.33	3980.33	4023.33	4059.33	2897.33	2933.33	3088.33
CLON	0	1mM	25506.3	25689.3	25556.3	38741.3	34830.3	34892.3	3451.67	2803.67	3329.67	1615.33	1579.33	1577.33	1287.33	1309.33	1291.33	1309.33	1210.33	1376.33
CLON	0	3.16mM	919.333	552.333	434.333	1291.33	751.333	561.333	47.6667	-49.3333	21.6667	85.3333	58.3333	68.3333	65.3333	72.3333	72.3333	76.3333	62.3333	60.3333
CLON	0	10mM	172.333	135.333	123.333	193.333	160.333	128.333	-17.3333	-38.3333	-75.3333	17.3333	7.33333	2.33333	31.3333	27.3333	-13.6667	40.3333	31.3333	21.3333
CMS	0.1	control_1	9825.5	9878.5	10723.5	9763.17	11114.2	11104.2	13231.2	14338.2	12389.2
CMS	0.1	0.0005435mM	7394.5	8395.5	9751.5	8963.17	10992.2	8978.17	13893.2	13663.2	13852.2
CMS	0.1	0.00172mM	7852.5	6077.5	8662.5	6894.17	7397.17	8205.17	12119.2	12822.2	12100.2
CMS	0.1	0.005435mM	3924.5	3977.5	4569.5	5106.17	5137.17	6137.17	7473.17	7706.17	8265.17
CMS	0.5	control_2	9208.5	9430.5	9540.5	7871.17	8927.17	9645.17	14138.2	14373.2	14293.2
CMS	0.5	0.0172mM	-549.5	-477.5	-466.5	-39.8333	-31.8333	6.16667	-46.8333	11.1667	-22.8333
CMS	0.5	0.05435mM	-547.5	-483.5	-433.5	-33.8333	8.16667	57.1667	-68.8333	1.16667	40.1667
CMZ	0.1	control_1	4543.33	5671.33	5036.33	2931.67	3490.67	3351.67	2830	3182	3033
CMZ	0.1	0.000221359436211786 mM	4602.33	5131.33	4791.33	2868.67	3480.67	3334.67	2820	2522	2286
CMZ	0.1	0.0007 mM	4410.33	4294.33	4796.33	2704.67	2293.67	3093.67	2564	2784	2944
CMZ	0.1	0.00221359436211786 mM	4385.33	4289.33	4624.33	2347.67	2563.67	2951.67	2651	2582	2763
CMZ	0.1	0.007 mM	4008.33	4085.33	4478.33	2181.67	2425.67	2737.67	2121	2337	2298
CMZ	0.1	0.0221359436211787 mMq	3482.33	3365.33	3148.33	1937.67	2177.67	2488.67	1791	1930	2022
CMZ	0.1	0.07 mM	1322.33	1388.33	1487.33	640.667	604.667	726.667	756	629	590
CMZ	0.5	control_2	3531.33	4633.33	4087.33	2527.67	2284.67	2547.67	2231	2527	2347
CMZ	0.5	0.221359436211787 mM	29.3333	4.33333	67.3333	23.6667	26.6667	21.6667	32	2	32
CMZ	0.5	0.7 mM	26.3333	11.3333	24.3333	22.6667	24.6667	5.66667	23	2	17
COD	0	control_1	1912.33	1776.33	1588.33	3415	4161	3862	3842	4509	4106
COD	0	0.001mM	3608.33	3348.33	3208.33	4087	4554	4322	5102	5250	3600
COD	0	0.00316mM	3786.33	3799.33	3587.33	3878	4692	4709	3435	4015	3356
COD	0	0.01mM	3525.33	3280.33	3244.33	4098	4837	4501	4211	3423	2657
COD	0	0.0316mM	3691.33	4141.33	3731.33	3285	4199	4247	4085	3852	4404
COD	0	0.1mM	3489.33	3454.33	3606.33	3920	4391	4427	4213	4711	4065
COD	0	0.316mM	3078.33	3480.33	3308.33	3914	4263	3991	4329	4062	4245
COD	0	1mM	1507.33	1415.33	1763.33	1355	1603	1612	2074	1440	1442
COD	0	3.16mM	86.3333	75.3333	97.3333	59	85	76	78	77	67
COD	0	10mM	23.3333	27.3333	27.3333	5	9	11	9	1	-1
COL	0.1	control_1	1540.33	1280.33	1902.33	5028	4117	4603	2708.83	2026.83	2463.83
COL	0.1	0.00000001mM	2320.33	1866.33	2134.33	3828	3735	4165	3491.83	3529.83	3128.83
COL	0.1	0.0000000316mM	2052.33	1995.33	2000.33	6879	6041	5971	3683.83	3834.83	3390.83
COL	0.1	0.0000001mM	2169.33	1593.33	2090.33	5114	4991	5598	3716.83	3433.83	3337.83
COL	0.1	0.000000316mM	2293.33	2188.33	2526.33	4322	5843	6179	3795.83	3263.83	3122.83
COL	0.1	0.000001mM	2879.33	2513.33	2891.33	6106	5511	5673	4266.83	5524.83	3306.83
COL	0.1	0.00000316mM	2757.33	2988.33	3260.33	6993	6065	6588	3565.83	4431.83	3660.83
COL	0.1	0.00001mM	3302.33	3094.33	2820.33	6964	5643	6068	3663.83	5987.83	3243.83
COL	0.1	0.0000316mM	1526.33	778.333	1601.33	3412	2918	3695	1990.83	1247.83	1727.83
COL	0.1	0.0001mM	1441.33	1118.33	1372.33	2821	3124	2972	1382.83	1286.83	1443.83
COL2	0.1	control_1	4090.33	4037.33	4100.33	5740.67	5448.67	5517.67	6525.17	6109.17	5919.17	7798.83	7739.83	7285.83
COL2	0.1	0.0000001mM	3803.33	4511.33	4301.33	5280.67	5288.67	5377.67	6466.17	7044.17	6491.17	7411.83	7829.83	8000.83
COL2	0.1	0.000000316mM	4100.33	4582.33	4590.33	5247.67	5131.67	5519.67	5494.17	6718.17	6799.17	7155.83	7900.83	8136.83
COL2	0.1	0.000001mM	4612.33	4626.33	4478.33	5449.67	5155.67	5007.67	5649.17	6430.17	6196.17	7383.83	7693.83	7627.83
COL2	0.1	0.00000316mM	4324.33	4404.33	4471.33	5656.67	5616.67	5129.67	5529.17	6342.17	6302.17	6801.83	7504.83	8226.83
COL2	0.1	0.00001mM	4281.33	4082.33	4254.33	5241.67	5335.67	5101.67	6127.17	5785.17	5646.17	6761.83	7355.83	7774.83
COL2	0.1	0.0000316mM	1647.33	1798.33	1557.33	2383.67	2257.67	2134.67	2773.17	2488.17	2631.17	4115.83	3886.83	4195.83
COL2	0.1	0.0001mM	1667.33	1799.33	1552.33	1772.67	1880.67	1935.67	2427.17	2231.17	2346.17	3082.83	3128.83	3030.83
COL2	0.1	0.000316mM	1419.33	1568.33	1594.33	2117.67	1870.67	1964.67	2295.17	2200.17	2254.17	3400.83	3100.83	3202.83
COL2	0.1	0.001mM	1439.33	1543.33	1525.33	2021.67	1820.67	1743.67	2356.17	2157.17	2549.17	3260.83	3302.83	2904.83
CP	0.1	control_1	5178.67	5233.67	5430.67	4733.67	4789.67	4853.67	5173.33	5298.33	5282.33
CP	0.1	0.0069mM	4878.67	4984.67	4996.67	4680.67	4733.67	4840.67	4419.33	4568.33	4535.33
CP	0.1	0.0218mM	4686.67	4787.67	4803.67	4906.67	4657.67	4862.67	4890.33	4940.33	4930.33
CP	0.1	0.069mM	5567.67	5331.67	5381.67	6782.67	6536.67	6765.67	6084.33	5740.33	5812.33
CP	0.5	control_2	5949.67	6148.67	6188.67	5241.67	5068.67	5153.67	4622.33	4685.33	4682.33
CP	0.5	0.218mM	5985.67	5664.67	5783.67	5149.67	4885.67	5108.67	4083.33	3752.33	3776.33
CP	0.5	0.69mM	5557.67	5567.67	5652.67	4669.67	4790.67	4886.67	5548.33	5546.33	5587.33
CRP	0	control_1	3949.33	3922.33	3821.33	3564	3358	3503	3491	1960	1137
CRP	0	0.01mM	3749.33	4140.33	4345.33	3774	3785	2976	1380	1658	972
CRP	0	0.0316mM	4784.33	4344.33	4339.33	4062	3851	3299	3710	2810	1863
CRP	0	0.1mM	5086.33	4113.33	4134.33	3955	3641	3167	3932	3995	3410
CRP	0	0.316mM	4370.33	3957.33	4126.33	4478	3915	3521	4080	3998	3532
CRP	0	1mM	3771.33	4219.33	3663.33	3845	3467	3661	2925	3474	1988
CSA	0.1	control_1	2312.67	2222.67	2187.67	5516.67	5357.67	5443.67	3933.67	4019.67	4013.67
CSA	0.1	0.002075mM	2776.67	2858.67	2890.67	5077.67	4922.67	4959.67	4468.67	4434.67	4383.67
CSA	0.1	0.00656mM	3103.67	3136.67	3191.67	5150.67	4976.67	5087.67	4076.67	3914.67	3935.67
CSA	0.1	0.02075mM	2549.67	2491.67	2489.67	5083.67	4880.67	4958.67	4073.67	3921.67	3944.67
CSA	0.5	control_2	2433.67	2431.67	2443.67	5190.67	5002.67	5057.67	4638.67	4722.67	4778.67
CSA	0.5	0.0656mM	990.667	1022.67	1036.67	2305.67	2292.67	2320.67	1030.67	1050.67	1062.67
CSA	0.5	0.2075mM	584.667	600.667	610.667	1004.67	1037.67	1060.67	965.667	1005.67	1020.67
CYP	0	control_1	5271.33	4781.33	4431.33	4250.33	4231.33	4125.33	3554.33	3300.33	3303.33
CYP	0	0.358mM	5164.33	4579.33	4491.33	4257.33	3860.33	4018.33	3549.33	3984.33	3170.33
CYP	0	1.13mM	4375.33	4268.33	3815.33	3235.33	3836.33	3909.33	3269.33	3469.33	3337.33
CYP	0	3.58mM	3960.33	4034.33	3293.33	3036.33	2838.33	3208.33	2648.33	3238.33	3000.33
CYP	0	11.3mM	1210.33	1261.33	1109.33	936.333	1007.33	1397.33	1082.33	1199.33	1633.33
CYP	0	35.8mM	-1.66667	-2.66667	-3.66667	-3.66667	-8.66667	-3.66667	-18.6667	-6.66667	-12.6667
CZP	0.1	control_1	5874.33	5153.33	4863.33	4443.33	4769.33	4963.33	3834.33	4231.33	4427.33
CZP	0.1	0.0005mM	5615.33	4969.33	4700.33	4440.33	4251.33	4722.33	3686.33	3736.33	4362.33
CZP	0.1	0.00158mM	5557.33	4650.33	4569.33	4213.33	4172.33	4471.33	3516.33	3974.33	4353.33
CZP	0.1	0.005mM	5103.33	4539.33	3953.33	3577.33	3307.33	3912.33	3554.33	3532.33	3978.33
CZP	0.1	0.0158mM	3262.33	2844.33	2494.33	1975.33	2443.33	2848.33	2341.33	2199.33	3077.33
CZP	0.1	0.05mM	199.333	149.333	217.333	169.333	231.333	184.333	309.333	206.333	223.333
DFN	0.5	control_1	113791	115751	115611	110319	108901	109791	103041	105285	103849
DFN	0.5	0.0316mM	114421	116787	115039	111913	110531	107941	95727.3	96277.3	97053.3
DFN	0.5	0.1mM	113259	116705	115951	110701	105325	106581	95785.3	95255.3	95539.3
DFN	0.5	0.316mM	110331	111773	111859	100335	99177.3	100661	43257.3	42837.3	41831.3
DFN	0.5	1mM	92378.7	92200.7	92814.7	66969.3	66363.3	64915.3	33135.3	32655.3	32299.3
DFN	0.5	3.16mM	388.667	442.667	284.667	1751.33	597.333	461.333	1307.33	689.333	713.333
DFN2	0.1	control_1	4840.33	5440.33	3688.33	5028.33	4730.33	2707.33	4292.33	4812.33	3958.33
DFN2	0.1	0.0316mM	2566.33	4065.33	2400.33	4015.33	3869.33	2601.33	4099.33	2480.33	3702.33
DFN2	0.1	0.1mM	2746.33	4618.33	4483.33	4675.33	4405.33	4384.33	4082.33	3954.33	4665.33
DFN2	0.1	0.316mM	4232.33	3825.33	2530.33	2053.33	2701.33	2547.33	2873.33	3277.33	1724.33
DFN2	0.5	control_2	3628.33	2126.33	3450.33	3118.33	3477.33	2138.33	1163.33	1143.33	658.333
DFN2	0.5	1mM	669.333	657.333	424.333	312.333	302.333	308.333	208.333	12.3333	260.333
DFN2	0.5	3.16mM	5.33333	-77.6667	17.3333	11.3333	26.3333	22.3333	2.33333	18.3333	9.33333
DFN3	0.1	control_1	4109.33	3778.33	3828.33	2539.33	2284.33	2545.33	2706.67	2429.67	2633.67
DFN3	0.1	0.001mM	3693.33	3623.33	3656.33	2623.33	2387.33	2269.33	3223.67	2484.67	2589.67
DFN3	0.1	0.00316mM	3568.33	3209.33	3541.33	2506.33	2379.33	2396.33	3046.67	2367.67	2539.67
DFN3	0.1	0.01mM	3498.33	3472.33	3431.33	2449.33	2349.33	2309.33	2932.67	2431.67	2502.67
DFN3	0.1	0.0316mM	3107.33	3160.33	3459.33	2424.33	2134.33	2400.33	2649.67	2330.67	2215.67
DFN3	0.1	0.1mM	2603.33	2828.33	3063.33	2082.33	1948.33	1696.33	2349.67	2449.67	2288.67
DFN3	0.1	0.316mM	1301.33	1525.33	1444.33	662.333	722.333	554.333	1185.67	991.667	957.667
DFN3	0.5	control_2	3571.33	3539.33	3797.33	2337.33	2127.33	2311.33	2989.67	2668.67	2957.67
DFN3	0.5	1mM	192.333	233.333	194.333	87.3333	91.3333	102.333	115.667	137.667	130.667
DFN3	0.5	3.16mM	18.3333	25.3333	13.3333	10.3333	16.3333	13.3333	29.6667	26.6667	24.6667
DIGI	0.1	control_1	4150.33	4228.33	4237.33	7555.33	7372.33	7452.33	5942.67	5811.67	5777.67
DIGI	0.1	0.0000005mM	5048.33	4894.33	4952.33	4040.33	4098.33	4115.33	7042.67	6887.67	6883.67
DIGI	0.1	0.00000158mM	4895.33	4932.33	4998.33	5576.33	5647.33	5696.33	7113.67	7032.67	7159.67
DIGI	0.1	0.000005mM	5681.33	5718.33	5735.33	4725.33	4815.33	4755.33	7297.67	7409.67	7556.67
DIGI	0.1	0.0000158mM	7823.33	7834.33	7810.33	7181.33	7263.33	7221.33	6449.67	6640.67	6608.67
DIGI	0.1	0.00005mM	2054.33	2079.33	2060.33	4318.33	4374.33	4385.33	7366.67	7087.67	7263.67
DIGI	0.1	0.000158mM	2266.33	2095.33	2291.33	5779.33	5585.33	5838.33	6117.67	6053.67	6147.67
DIGI	0.1	0.0005mM	967.333	993.333	999.333	414.333	424.333	432.333	2208.67	2141.67	5952.67
DIGI	0.1	0.00158mM	554.333	573.333	585.333	609.333	632.333	613.333	723.667	288.667	705.667
DIGI	0.1	0.005mM	129.333	133.333	136.333	63.3333	64.3333	70.3333	273.667	254.667	240.667
DIGI2	0.1	control_1	3072	3140	3309	3774	3326	3183	2939	3155	3554
DIGI2	0.1	0.00000158mM	2480	3661	4071	3632	3572	3580	3344	3769	3621
DIGI2	0.1	0.000005mM	2733	2691	2922	4106	4175	3897	3274	4043	3300
DIGI2	0.1	0.0000158mM	2965	3039	3288	3259	3024	3078	2908	3339	3110
DIGI2	0.5	control_2	2072	2548	2393	2445	2629	2974	3035	2581	2471
DIGI2	0.5	0.00005mM	1605	1611	1893	1467	1258	1594	1987	1471	1556
DIGI2	0.5	0.000158mM	478	480	588	555	516	589	528	495	406
DIPY	0.1	control_1	4744.33	5473.33	5103.33	3795.67	4497.67	4625.67	2941	2475	2977
DIPY	0.1	0.0000989792907632702mM	5071.33	4761.33	5050.33	3740.67	4469.67	4594.67	3197	2725	2367
DIPY	0.1	0.000313mM	4672.33	4745.33	5274.33	3781.67	4404.67	5069.67	2998	2721	2231
DIPY	0.1	0.000989792907632702mM	3938.33	4585.33	4738.33	3434.67	4562.67	4914.67	2551	2303	2309
DIPY	0.1	0.00313mM	4305.33	4348.33	4779.33	3215.67	4183.67	4749.67	2352	2032	2284
DIPY	0.1	0.00989792907632702mM	3755.33	3452.33	4052.33	3086.67	4144.67	4453.67	2096	2134	2076
DIPY	0.1	0.0313mM	2422.33	2936.33	2864.33	2047.67	2590.67	3250.67	1128	1232	1275
DIPY	0.5	control_2	4477.33	3868.33	4236.33	3571.67	4049.67	4406.67	2461	2188	2420
DIPY	0.5	0.0989792907632703mM	261.333	352.333	338.333	215.667	257.667	356.667	206	160	192
DIPY	0.5	0.313mM	678.333	775.333	781.333	650.667	840.667	1178.67	640	543	532
DIPY2	0.5	control_1	4134.33	4493.33	4879.33	5348.67	5913.67	5587.67
DIPY2	0.5	0.0000989792907632702mM	4507.33	4423.33	4342.33	5132.67	5490.67	5642.67
DIPY2	0.5	0.000313mM	4057.33	4605.33	4333.33	4933.67	5490.67	5414.67
DIPY2	0.5	0.000989792907632702mM	4376.33	4378.33	4542.33	5174.67	5428.67	5524.67
DIPY2	0.5	0.00313mM	4375.33	4520.33	4192.33	5251.67	5498.67	5645.67
DIPY2	0.5	0.00989792907632702mM	3759.33	3254.33	3779.33	4755.67	5017.67	5205.67
DIPY2	0.5	0.0313mM	890.333	779.333	764.333	1267.67	1227.67	1251.67
DIPY2	0.5	0.0989792907632703mM	651.333	770.333	765.333	1109.67	1095.67	1110.67
DIPY2	0.5	0.313mM	403.333	306.333	485.333	443.667	494.667	511.667
DMSO	0	control_1	19207	18667	18643	14641.3	14513.3	14449.3	19503.3	19435.3	25621.3	7034	6427	6434	6424	5894	6487
DMSO	0	14mM	20524	20100	20214	20062.3	20116.3	20371.3	16966.3	12110.3	17450.3	6920	6121	6256	5974	6657	6720
DMSO	0	44.5mM	23908	22658	22717	17824.3	17887.3	17517.3	21039.3	20838.3	20810.3	6576	6245	6486	6187	6194	6121
DMSO	0	70mM				16586.3	17064.3	17401.3	12952.3	13620.3	14378.3	6957	6263	6774	6174	6295	6201
DMSO	0	140mM	22479	22929	22565	14839.3	15174.3	15322.3	16433.3	16957.3	16851.3	6350	6177	6245	6193	6319	6135
DMSO	0	445mM	13836	14105	14026	9271.33	9200.33	9320.33	8838.33	8986.33	8821.33	4054	4001	4137	3877	3735	4197
DMSO	0	1400mM	108	52	50	124.333	17.3333	35.3333	-58.6667	-117.667	-57.6667	119	121	106	82	46	72
DOXY	0	control_1	7557.67	7515.67	7642.67	4815.67	5004.67	5142.67	3826.67	3927.67	4131.67
DOXY	0	0.0316mM	7492.67	7531.67	7724.67	6317.67	6587.67	6480.67	5724.67	6007.67	5980.67
DOXY	0	0.1mM	9122.67	8960.67	9023.67	5500.67	5913.67	5535.67	3545.67	3602.67	3595.67
DOXY	0	0.316mM	8842.67	8452.67	8483.67	4266.67	4586.67	4527.67	4793.67	4987.67	4887.67
DOXY	0	1mM	4769.67	4644.67	4829.67	3625.67	3581.67	3601.67	2949.67	2766.67	3020.67
DOXY	0	3.16mM	364.667	-54.3333	-74.3333	20.6667	11.6667	18.6667	46.6667	45.6667	36.6667
DPH	0	control_1	5587.67	5647.67	5649.67	5635.67	5538.67	5512.67	2829.67	2718.67	2777.67
DPH	0	0.0316mM	5733.67	5555.67	5605.67	4712.67	4607.67	5126.67	2572.67	2447.67	2473.67
DPH	0	0.1mM	4699.67	4541.67	4545.67	4057.67	4134.67	4645.67	2551.67	2336.67	2362.67
DPH	0	0.316mM	-203.333	-189.333	-192.333	-193.333	-230.333	-229.333	-202.333	-237.333	-254.333
DPH	0	1mM	-279.333	-486.333	-295.333	-281.333	-285.333	-297.333	-281.333	-291.333	-287.333
DPH	0	3.16mM	-280.333	-295.333	-304.333	-297.333	-302.333	-298.333	-300.333	-309.333	-297.333
ERY	0.1	control_1	6915.67	6383.67	6701.67	5672.67	5343.67	5362.67	4896.33	5109.33	5721.33
ERY	0.1	0.01mM	6272.67	5748.67	6369.67	5215.67	5183.67	5218.67	5696.33	6733.33	7604.33
ERY	0.1	0.0316mM	6184.67	5986.67	6539.67	5838.67	5784.67	6003.67	5040.33	5063.33	6549.33
ERY	0.1	0.1mM	7480.67	7452.67	7557.67	6446.67	6408.67	5936.67	5082.33	6274.33	5360.33
ERY	0.5	control_2	6093.67	6168.67	6537.67	5126.67	5171.67	5421.67	4594.33	4500.33	5666.33
ERY	0.5	0.316mM	4424.67	4580.67	4835.67	3669.67	3720.67	3536.67	2944.33	3257.33	4211.33
ERY	0.5	1mM	2190.67	2252.67	2383.67	865.667	935.667	992.667	389.333	268.333	282.333
ETC	0.1	control_1	500	569	646	2407.67	2651.67	2559.67	2843.33	2826.33	3203.33	2981.33	3126.33	2690.33
ETC	0.1	0.0049214mM	438	270	558	2854.67	2907.67	2444.67	2659.33	2871.33	3128.33	2600.33	2946.33	2618.33
ETC	0.1	0.015563mM	390	516	563	2600.67	2358.67	2185.67	2607.33	2850.33	3069.33	2435.33	2594.33	2481.33
ETC	0.1	0.049214mM	288	329	382	1450.67	1235.67	985.667	1442.33	1727.33	1860.33	1428.33	1654.33	1428.33
ETC	0.5	control_2	343	461	573	2820.67	3010.67	3111.67	3077.33	1235.33	3377.33	2698.33	2900.33	2918.33
ETC	0.5	0.15563mM	240	334	400	918.667	1012.67	867.667	1246.33	1027.33	1296.33	1175.33	982.333	909.333
ETC	0.5	0.49214mM	42	98	73	318.667	361.667	316.667	460.333	457.333	429.333	454.333	386.333	442.333
ETC2	0.5	control_1	13111.7	12748.7	12320.7	9975.17	10725.2	10999.2	8428.67	10319.7	11756.7
ETC2	0.5	0.001953125mM	12641.7	12440.7	11990.7	9983.17	10172.2	10425.2	11577.7	11591.7	11846.7
ETC2	0.5	0.00390625mM	12330.7	11378.7	9410.67	10056.2	10096.2	9577.17	11642.7	11572.7	11966.7
ETC2	0.5	0.0078125mM	12149.7	11194.7	8225.67	9873.17	9350.17	8077.17	11673.7	11842.7	11934.7
ETC2	0.5	0.015625mM	11512.7	11040.7	10631.7	9267.17	7992.17	7638.17	9760.67	8896.67	9594.67
ETC2	0.5	0.03125mM	11602.7	10915.7	10263.7	9734.17	8354.17	7493.17	9016.67	7913.67	10292.7
ETC2	0.5	0.0625mM	10458.7	9649.67	7649.67	7813.17	6849.17	6975.17	8144.67	8623.67	7268.67
ETC2	0.5	0.125mM	7819.67	7648.67	6868.67	5834.17	5899.17	5962.17	6715.67	6834.67	5559.67
ETC2	0.5	0.25mM	8050.67	7630.67	5699.67	6022.17	5764.17	5499.17	7256.67	6487.67	6616.67
ETC2	0.5	0.5mM	1537.67	2082.67	2054.67	1114.17	1301.17	1505.17	1146.67	1358.67	1543.67
ETOH	0	control_1	14409	14732	14432	13797.7	14086.7	13929.7	8367.67	8426.67	8466.67
ETOH	0	31.6mM	12577	12678	12657	16796.7	16748.7	16574.7	11265.7	11555.7	11541.7
ETOH	0	100mM	9810	10094	9897	15358.7	15279.7	15162.7	10944.7	11046.7	10804.7
ETOH	0	316mM	995	1036	1062	2593.67	2528.67	2521.67	679.667	697.667	670.667
ETOH	0	1000mM	-64	-75	-45	429.667	383.667	489.667	19.6667	10.6667	4.66667
ETOH	0	3160mM	-77	-80	-50	5.66667	-3.33333	-3.33333	-4.33333	11.6667	7.66667
FAM	0	control_1	46807.7	47283.7	46801.7	55229.7	55546.7	55983.7	57455.7	57965.7	57612.7
FAM	0	0.1mM	40129.7	40230.7	39915.7	53555.7	53455.7	53422.7	57159.7	57142.7	57168.7
FAM	0	0.316mM	44891.7	45401.7	44689.7	54917.7	55087.7	55085.7	56801.7	57265.7	57290.7
FAM	0	1mM	40682.7	41352.7	40412.7	50595.7	50549.7	50560.7	53713.7	53509.7	54329.7
FAM	0	3.16mM	23185.7	23139.7	23040.7	38331.7	39159.7	37588.7	40657.7	40233.7	41166.7
FAM	0	10mM	5277.67	5104.67	4853.67	11041.7	10984.7	10752.7	11840.7	11381.7	11351.7
FCA	0	control_1	2582	2700	3368	3218.67	3399.67	3602.67	4767.33	4677.33	4741.33
FCA	0	0.005mM	1832	2559	3489	3148.67	3522.67	3836.67	3663.33	4646.33	3988.33
FCA	0	0.0158mM	2247	2897	3464	3323.67	3387.67	3535.67	5747.33	5122.33	5218.33
FCA	0	0.05mM	2203	2146	3736	2916.67	3084.67	3593.67	6112.33	5242.33	5406.33
FCA	0	0.158mM	2547	2445	3212	3151.67	3782.67	4115.67	5589.33	4690.33	4894.33
FCA	0	0.5mM	2183	2488	2567	3448.67	3543.67	4003.67	6061.33	5456.33	5708.33
FFD	0.1	control_1	570.833	514.833	402.833	3114	3311	3466	2585.5	2406.5	2393.5
FFD	0.1	0.00046464mM	516.833	448.833	206.833	3226	3314	3169	755.5	1545.5	2028.5
FFD	0.1	0.001469mM	342.833	658.833	395.833	2570	2495	3050	2388.5	1452.5	1645.5
FFD	0.1	0.004646mM	505.833	442.833	370.833	3365	2793	2965	3250.5	2889.5	2073.5
FFD	0.5	control_2	445.833	371.833	292.833	3937	3402	2996	3422.5	2471.5	1978.5
FFD	0.5	0.01469mM	461.833	429.833	333.833	6353	5295	4581	3182.5	2284.5	2213.5
FFD	0.5	0.04646mM	316.833	307.833	399.833	7531	5682	5623	2146.5	2409.5	2736.5
FLT	0.1	control_1	2825	3024	2668	2330.67	2170.67	2285.67	2073.33	2174.33	2280.33
FLT	0.1	0.0000572mM	2951	2865	3090	2593.67	2420.67	2606.67	2186.33	2670.33	2428.33
FLT	0.1	0.0001874mM	2610	2927	2944	2464.67	2678.67	3278.67	2151.33	2450.33	1885.33
FLT	0.1	0.000572mM	2514	2889	2976	2545.67	2627.67	2838.67	2220.33	2429.33	2640.33
FLT	0.1	0.0018704mM	3049	2665	2736	2274.67	2462.67	2679.67	1936.33	2163.33	2074.33
FLT	0.1	0.00572mM	2398	2310	2545	1960.67	2258.67	2444.67	1365.33	1488.33	1798.33
FLT	0.1	0.018074mM	28	33	36	25.6667	60.6667	23.6667	39.3333	54.3333	51.3333
FLT	0.5	control_2	3639	3728	3501	2769.67	3079.67	3510.67	2653.33	2629.33	2485.33
FLT	0.5	0.0572mM	22	25	24	-12.3333	-11.3333	-1.33333	10.3333	17.3333	14.3333
FLT	0.5	0.18074mM	22	13	9	-2.33333	1.66667	-4.33333	12.3333	16.3333	7.33333
GLC	0	control_1	16036	14455	14602	12948	13335	13296	12270	12185	12147
GLC	0	3.16mM	14776	14964	15317	11099	10961	11184	19887	19589	19279
GLC	0	10mM	16586	16870	16752	11423	11397	11434	14686	14840	14901
GLC	0	31.6mM	16350	16379	16359	13551	13728	13640	17898	18092	18283
GLC	0	100mM	15350	15439	15267	10126	10174	10140	10831	10583	10656
GLC	0	316mM	5277	5399	5350	2146	2151	2126	4966	4908	4852
GRI	0.1	control_1	3507	3888	3678	3202.67	3345.67	2766.67	3219.33	3706.33	4084.33
GRI	0.1	0.000173925271309261mM	3362	3258	3962	3335.67	3248.67	3641.67	3143.33	3427.33	3757.33
GRI	0.1	0.00055mM	3792	4081	3829	3044.67	2648.67	3072.67	2919.33	3205.33	3573.33
GRI	0.1	0.00173925271309261mM	3146	3116	3061	3093.67	3065.67	3322.67	2943.33	3158.33	2929.33
GRI	0.1	0.0055mM	2833	2667	2768	2814.67	3074.67	2679.67	2414.33	2798.33	2596.33
GRI	0.1	0.0173925271309261mM	1511	1520	1521	1402.67	1497.67	1554.67	1270.33	1389.33	1394.33
GRI	0.1	0.055mM	1182	1407	1263	1315.67	1255.67	1355.67	1512.33	1822.33	1822.33
GRI	0.5	control_2	3248	2875	2779	2669.67	2697.67	2891.67	3749.33	4010.33	4099.33
GRI	0.5	0.173925271309261mM	960	1017	1106	847.667	884.667	1032.67	1278.33	1672.33	1716.33
GRI	0.5	0.55mM	589	721	741	767.667	840.667	792.667	1046.33	1006.33	1498.33
GRI2	0.1	control_1	4504.33	4694.33	4488.33	4047.83	3875.83	3845.83	6749.17	6930.17	6855.17
GRI2	0.1	0.000173925271309261mM	4781.33	4316.33	4742.33	3818.83	3927.83	3171.83	7507.17	6878.17	6784.17
GRI2	0.1	0.00055mM	4682.33	4375.33	4745.33	3771.83	3525.83	3704.83	6907.17	6960.17	6762.17
GRI2	0.1	0.00173925271309261mM	5106.33	4268.33	4547.33	3527.83	3063.83	3788.83	7069.17	6584.17	6097.17
GRI2	0.1	0.0055mM	4287.33	3479.33	3890.33	3062.83	2244.83	2373.83	5676.17	5114.17	5094.17
GRI2	0.1	0.0173925271309261mM	1380.33	1686.33	1424.33	1106.83	953.833	825.833	2255.17	1890.17	2166.17
GRI2	0.1	0.055mM	1353.33	950.333	980.333	702.833	538.833	601.833	1731.17	1388.17	1738.17
GRI2	0.5	control_2	4663.33	4169.33	4086.33	2914.83	2455.83	2270.83	6096.17	6109.17	5710.17
GRI2	0.5	0.173925271309261mM	1945.33	1185.33	1264.33	716.833	955.833	672.833	2040.17	2059.17	2169.17
GRI2	0.5	0.55mM	1732.33	1757.33	1408.33	1026.83	963.833	885.833	1934.17	1498.17	1105.17
HYZ	0	control_1	55944.3	56931.3	57107.3	55979.7	57206.7	56762.7	107402	106714	105666
HYZ	0	0.01mM	55577.3	56005.3	56948.3	50149.7	52310.7	53142.7	105592	101944	103298
HYZ	0	0.0316mM	52487.3	52892.3	52455.3	52125.7	52530.7	53277.7	97762	94050	93526
HYZ	0	0.1mM	44472.3	45505.3	45228.3	49812.7	45766.7	45449.7	19922	20494	18242
HYZ	0	0.316mM	13906.3	14181.3	14358.3	36.6667	-1.33333	53.6667	548	234	98
HYZ	0	1mM	37.3333	82.3333	94.3333	41.6667	52.6667	47.6667	172	190	104
IBU	0.1	control_1	19144	18916	18738	15352	14986	14914	14101	13578	13678
IBU	0.1	0.1mM	11222	11228	11869	13752	13282	13811	16589	16675	16903
IBU	0.1	0.316mM	14203	17205	18401	15117	15362	15483	17700	18456	18562
IBU	0.1	1mM	16691	16673	16778	12824	12985	12960	12505	12468	12716
IBU	0.5	control_2	16317	16590	16787	13977	14297	14646	15423	15573	16003
IBU	0.5	3.16mM	6933	6895	6874	7233	7207	7158	7227	7303	7514
IBU	0.5	10mM	178	190	193	199	197	199	169	148	141
IMP	0.1	control_1	9459	9181	8822	8031	8068	8009	9633	9047	9028
IMP	0.1	0.00395mM	8797	8319	8236	8087	7851	7921	9462	8644	8389
IMP	0.1	0.01248mM	8654	8383	8440	7592	7611	7585	8964	8316	7846
IMP	0.1	0.03944mM	5276	4787	5431	5480	5084	5373	6861	5850	5530
IMP	0.5	control_2	8336	8453	8201	7458	6870	7076	8784	8108	7574
IMP	0.5	0.12482mM	47	9	6	2	-4	-10	10	8	4
IMP	0.5	0.39445mM	21	15	11	0	2	3	9	1	9
INAH	0	control_1	113109	112275	110499	3911	4002	4000	2674	3883	3860	3725	3651	3644
INAH	0	1mM	108491	108541	111255	4379	4465	4521	3954	3707	3765	4160	4119	4092
INAH	0	3.16mM	111993	111977	111739	3558	3446	3430	3656	3394	3429	1664	1607	1590
INAH	0	10mM	80237.3	79511.3	80819.3	2682	2696	2737	2949	2777	2753	3063	3045	3020
INAH	0	31.6mM	49601.3	48977.3	49181.3	1264	1199	1185	1138	1096	1113	520	519	512
INAH	0	100mM	18603.3	18053.3	18099.3	211	178	189	359	167	161	152	169	166
INDO	0.1	control_1	2192.33	3137.33	3690.33	3319.33	3552.33	4214.33	6181.33	6887.33	6473.33
INDO	0.1	0.002445mM	2482.33	2597.33	3664.33	3232.33	3993.33	4077.33	5439.33	5266.33	7055.33
INDO	0.1	0.0077mM	3327.33	2817.33	2913.33	3186.33	3940.33	4435.33	6767.33	8032.33	7025.33
INDO	0.1	0.02445mM	2444.33	2575.33	3611.33	3166.33	3281.33	3287.33	7929.33	6613.33	7234.33
INDO	0.5	control_2	2682.33	2422.33	3331.33	3247.33	2737.33	3934.33	6479.33	6084.33	6685.33
INDO	0.5	0.077mM	1742.33	1862.33	1850.33	2706.33	2846.33	3481.33	5755.33	7135.33	7793.33
INDO	0.5	0.2445mM	1437.33	1489.33	1683.33	1654.33	1931.33	2368.33	3467.33	3277.33	3930.33
ISS	0	control_1	212.833	328.833	302.833	5384	7266	4463	3433.5	2422.5	2519.5
ISS	0	0.00614mM	309.833	357.833	313.833	4530	7547	4516	2561.5	2531.5	931.5
ISS	0	0.01943mM	344.833	328.833	324.833	4746	7442	5264	2496.5	2525.5	2140.5
ISS	0	0.0614mM	376.833	303.833	380.833	5438	8644	7137	2398.5	3337.5	2173.5
ISS	0	0.1943mM	419.833	376.833	352.833	7638	8603	6319	3300.5	3181.5	2374.5
ISS	0	0.614mM	440.833	211.833	380.833	8115	4623	9576	2258.5	4033.5	1325.5
KC	0.5	control_1	113675	114635	116459	112121	110515	109065	105895	107585	107041
KC	0.5	0.00316mM	117363	115537	114495	102871	102751	102617	100177	101509	102001
KC	0.5	0.01mM	113635	114685	115235	109665	104517	104125	100069	101449	100111
KC	0.5	0.0316mM	102799	106453	103967	99305.3	96815.3	95059.3	78973.3	78347.3	78187.3
KC	0.5	0.1mM	103377	104917	105127	60861.3	62057.3	59013.3	51727.3	50395.3	50189.3
KC	0.5	0.316mM	124.667	132.667	142.667	1429.33	405.333	187.333	1393.33	749.333	515.333
KC2	0.1	control_1	5541.33	5333.33	5334.33	4188.33	4110.33	4118.33	4986.33	4894.33	4840.33
KC2	0.1	0.00316mM	4971.33	4941.33	4808.33	4496.33	4442.33	4470.33	3821.33	3751.33	4041.33
KC2	0.1	0.01mM	4830.33	4957.33	4968.33	4244.33	4270.33	4265.33	4038.33	4089.33	4110.33
KC2	0.1	0.0316mM	3827.33	3681.33	3689.33	2535	2492.33	2549.33	2133.33	2066.33	2085.33
KC2	0.5	control_2	4460.33	4543.33	4534.33	3803.33	3711.33	3667.33	2150.33	2088.33	2298.33
KC2	0.5	0.1mM	633.333	580.333	585.333	620.333	600.333	608.333	643.333	661.333	666.333
KC2	0.5	0.316mM	137.333	122.333	113.333	121.333	114.333	111.333	105.333	111.333	102.333
LAB	0	control_1	41247.3	40328.3	39905.3	56824.3	57276.3	57612.3	2783.33	4624.33	2743.33	4389.33	2081.33	2328.33	3421.33	4668.33	3192.33
LAB	0	0.00316mM	41197.3	37666.3	39201.3	38035.3	38571.3	38435.3	2674.33	2747.33	4566.33	2003.33	3825.33	3133.33	2917.33	3200.33	3098.33
LAB	0	0.01mM	33165.3	32461.3	33549.3	52626.3	52922.3	53722.3	2265.33	4240.33	3336.33	3954.33	3351.33	3241.33	3388.33	1964.33	3219.33
LAB	0	0.0316mM	36277.3	34775.3	33978.3	51918.3	52504.3	52026.3	3146.33	3344.33	3883.33	2351.33	2362.33	2410.33	3264.33	1965.33	3170.33
LAB	0	0.1mM	21491.3	21041.3	21064.3	41018.3	41077.3	41325.3	694.333	776.333	727.333	766.333	1439.33	1450.33	1785.33	1406.33	1357.33
LAB	0	0.316mM	399.333	173.333	80.3333	1468.33	378.333	258.333	-175.667	207.333	247.333	-172.667	71.3333	103.333	55.3333	72.3333	66.3333
LEV	0	control_1	42180.3	42589.3	42048.3	45413.3	45103.3	45639.3	48796.3	48780.3	49054.3	6593.67	6835.67	6909.67	6363.17	6420.17	6969.17
LEV	0	0.1mM	40785.3	40602.3	40181.3	35829.3	35653.3	35938.3	48403.3	46813.3	46654.3	6453.67	6825.67	6602.67	6719.17	6313.17	6858.17
LEV	0	0.316mM	38848.3	38698.3	38740.3	32439.3	31894.3	31929.3	39748.3	37292.3	37460.3	6021.67	5130.67	6092.67	5450.17	5240.17	5390.17
LEV	0	1mM	29754.3	25909.3	25810.3	21591.3	20546.3	20244.3	34571.3	32181.3	31864.3	2333.67	2249.67	2533.67	2245.17	2310.17	2278.17
LEV	0	3.16mM	13873.3	13575.3	13519.3	9603.33	9549.33	9416.33	10989.3	10605.3	10549.3	478.667	391.667	338.667	359.167	372.167	376.167
LEV	0	10mM	455.333	214.333	165.333	374.333	228.333	164.333	445.333	260.333	227.333	-0.333333	4.66667	-1.33333	6.16667	-1.83333	10.1667
LFM	0.1	control_1	6269.33	6343.33	6228.33	6684.67	6103.67	6101.67	5537.67	5304.67	5355.67
LFM	0.1	0.005mM	5651.33	5496.33	3461.33	6713.67	6740.67	6639.67	5020.67	5328.67	5387.67
LFM	0.1	0.0158mM	5506.33	5477.33	5215.33	7332.67	6889.67	7255.67	5002.67	4997.67	5232.67
LFM	0.1	0.05mM	5260.33	5165.33	4945.33	6650.67	6573.67	6648.67	3804.67	3863.67	4005.67
LFM	0.5	control_2	4619.33	4889.33	4685.33	6174.67	6274.67	6342.67	4651.67	4590.67	4639.67
LFM	0.5	0.158mM	4663.33	4798.33	4872.33	5174.67	5063.67	5394.67	4530.67	4586.67	4636.67
LFM	0.5	0.5mM	56.3333	71.3333	78.3333	94.6667	70.6667	89.6667	168.667	53.6667	61.6667
LO	0.1	control_1	3577	3564	3600	5871	5872	5969	4337	4370	4905
LO	0.1	0.00245mM	3407	3379	3432	6914	6836	6880	4615	4723	4766
LO	0.1	0.0078mM	2685	2656	2651	5685	5647	5778	4967	5025	5105
LO	0.1	0.0245mM	1967	1858	1864	5791	5853	5907	4987	5180	5144
LO	0.5	control_2	2675	2664	2732	6156	6187	6204	4242	4157	4258
LO	0.5	0.078mM	1480	1474	1488	1924	1864	1861	3493	3535	3623
LO	0.5	0.245mM	38	32	42	85	82	80	275	264	272
LO2	0.5	control_1	6270.5	6393.5	6266.5	7811.67	7557.67	7578.67
LO2	0.5	0.00245mM	6071.5	5970.5	5733.5	7952.67	7187.67	7427.67
LO2	0.5	0.0078mM	5718.5	6248.5	5761.5	7576.67	6741.67	7616.67
LO2	0.5	0.0245mM	5083.5	5085.5	4845.5	6995.67	6189.67	6183.67
LO2	0.5	0.078mM	1975.5	2137.5	2125.5	2878.67	2673.67	3269.67
LO2	0.5	0.245mM	-11.5	-8.5	-11.5	12.6667	-7.33333	-13.3333
MEL	0.5	control_1	42320.3	43257.3	42960.3	50575.3	50794.3	50558.3	52733.3	52383.3	52559.3
MEL	0.5	0.1mM	45817.3	46961.3	47031.3	55979.3	56147.3	56108.3
MEL	0.5	0.316mM	34018.3	34812.3	34592.3	55719.3	55385.3	55586.3	53547.3	54022.3	54027.3
MEL	0.5	1mM	38882.3	39964.3	39596.3	54239.3	52736.3	53758.3	55510.3	55304.3	55896.3
MEL	0.5	3.16mM	29658.3	29285.3	29492.3	30737.3	30118.3	30874.3	43789.3	43306.3	42967.3
MEL	0.5	10mM	1382.33	625.333	651.333	1179.33	847.333	776.333	1685.33	362.333	399.333
MEPA	0.5	control_1	12676.7	12725.7	12683.7	11359.7	10762.7	10799.7	10763.7	10847.7	10699.7
MEPA	0.5	0.0316mM	16329.7	16565.7	16542.7	11108.7	11379.7	11402.7	12982.7	13337.7	13429.7
MEPA	0.5	0.1mM	14066.7	14257.7	14478.7	11427.7	11149.7	11255.7	11486.7	8465.67	10424.7
MEPA	0.5	0.316 mM	14107.7	14533.7	13416.7	17982.7	12559.7	11381.7	14349.7	14359.7	14298.7
MEPA	0.5	1mM	20493.7	20291.7	20054.7	11346.7	11359.7	11514.7	13589.7	13586.7	13781.7
MEPA	0.5	3.16mM	3978.67	3955.67	4010.67	1997.67	1799.67	1834.67	2849.67	2772.67	2774.67
MTX	0.1	control_1	8563	8255	8478	9413.67	9677.67	9835.67	8203.33	7537.33	9352.33
MTX	0.1	0.000003mM	7803	7639	8210	8922.67	9254.67	9606.67	8709.33	9030.33	9172.33
MTX	0.1	0.00000948683298050514mM	5636	5744	6664	7122.67	7489.67	7385.67	7309.33	8413.33	7827.33
MTX	0.1	0.00003mM	4143	3770	3749	4964.67	5079.67	4683.67	4535.33	4671.33	4807.33
MTX	0.1	0.0000948683298050514mM	3122	2919	2985	4487.67	4780.67	4392.67	4184.33	4118.33	4282.33
MTX	0.1	0.0003mM	3020	2905	2937	4543.67	4368.67	4442.67	3843.33	3991.33	4046.33
NAC	0	control_1	10779.7	11275.7	11207.7	10452.7	10117.7	10251.7	15049.7	14712.7	14295.7
NAC	0	0.1mM	12507.7	12434.7	12469.7	11151.7	11329.7	11318.7	10870.7	10892.7	10476.7
NAC	0	0.316mM	11685.7	12029.7	11956.7	11079.7	12017.7	12019.7	18579.7	18069.7	17810.7
NAC	0	1mM	12986.7	13255.7	12931.7	12029.7	11891.7	11942.7	15514.7	15992.7	15703.7
NAC	0	3.16mM	11199.7	11078.7	9457.67	12928.7	13100.7	13152.7	13798.7	13803.7	13219.7
NAC	0	10mM	11580.7	11649.7	11622.7	10429.7	10516.7	10470.7	13489.7	13656.7	13573.7
NDP	0.1	control_1	6059	5735	6285	5116.33	5228.33	5701.33	7541.67	7361.67	7885.67
NDP	0.1	0.00433mM	5562	5658	5970	4942.33	4985.33	5425.33	7243.67	7449.67	7614.67
NDP	0.1	0.0137mM	4990	5403	5791	4633.33	4698.33	5071.33	7241.67	7176.67	7442.67
NDP	0.1	0.04328mM	5118	4950	5416	4253.33	4419.33	4992.33	6581.67	6501.67	6722.67
NDP	0.5	control_2	4806	5227	5365	4045.33	4863.33	5224.33	7096.67	7090.67	7294.67
NDP	0.5	0.13697mM	4088	3887	4484	2708.33	3061.33	3334.33	4246.67	5054.67	5022.67
NDP	0.5	0.43282mM	2427	2332	2432	1688.33	1752.33	1894.33	2709.67	2876.67	2987.67
NFT	0.1	control_1	6274	6286	6416
NFT	0.1	0.01mM	5552	5321	5369
NFT	0.1	0.0316mM	4643	4800	4818
NFT	0.1	0.1mM	4332	4218	4388
NFT	0.5	control_2	5584	5479	5479
NFT	0.5	0.316mM	281	260	288
NFT	0.5	1mM	-10	-22	-23
NFT2	0.5	control_1	112551	115353	118503	113889	114091	115019
NFT2	0.5	0.01mM	104993	105515	108381	106197	106065	109431
NFT2	0.5	0.0316mM	73876.7	74518.7	74238.7	104049	104829	105153
NFT2	0.5	0.1mM	86652.7	86976.7	85420.7	83471.3	86151.3	67855.3
NFT2	0.5	0.316mM	63616.7	63446.7	63146.7	59309.3	62933.3	59177.3
NFT2	0.5	1mM	3524.67	3552.67	3606.67	2361.33	1483.33	1183.33
NIM	0.1	control_1	6367	6315	6296	7323	7054	6932	8916	9954	9125
NIM	0.1	0.0316mM	6317	6341	6299	8186	7980	8106	11704	11508	11633
NIM	0.1	0.1mM	5880	5803	5770	7420	7594	7388	10483	10767	11066
NIM	0.1	0.316mM	4601	4554	4562	4481	4493	4528	7712	7751	7680
NIM	0.5	control_2	5888	5825	5786	6664	6711	6924	9016	9163	9468
NIM	0.5	1mM	1817	1774	1805	181	199	193	125	65	-28
NIM	0.5	3.16mM	370	344	572	542	431	221	732	767	804
NVP	0.1	control_1	2310.67	2189.67	2246.67	3061.67	3066.67	3067.67	3715.67	3736.67	3882.67
NVP	0.1	0.0095mM	2141.67	2382.67	2352.67	2737.67	2704.67	3034.67	4201.67	4310.67	4470.67
NVP	0.1	0.0315mM	1818.67	2056.67	1968.67	2491.67	2537.67	2686.67	4251.67	4199.67	4388.67
NVP	0.1	0.0995mM	47.6667	2331.67	2254.67	3119.67	3120.67	3111.67	3369.67	3367.67	3216.67
NVP	0.5	control_2	1637.67	2187.67	2180.67	3142.67	3166.67	3089.67	5179.67	4744.67	4967.67
NVP	0.5	0.315mM	1804.67	1972.67	2067.67	2421.67	2552.67	2423.67	2496.67	2459.67	2505.67
NVP	0.5	0.995mM	450.667	611.667	494.667	1078.67	1042.67	1013.67	1559.67	1431.67	1553.67
NVP2	0.5	control_1	6146.5	5964.5	5818.5	7676.67	7646.67	6689.67
NVP2	0.5	0.0095mM	6003.5	6153.5	5679.5	7290.67	7139.67	6960.67
NVP2	0.5	0.0315mM	5748.5	5814.5	5701.5	7680.67	7929.67	7160.67
NVP2	0.5	0.0995mM	5709.5	5587.5	5678.5	6462.67	6460.67	6317.67
NVP2	0.5	0.315mM	4351.5	4567.5	4366.5	5958.67	5568.67	5802.67
NVP2	0.5	0.995mM	2009.5	2201.5	2649.5	2950.67	3174.67	3096.67
OXC	0	control_1	6180.17	9163.17	5716.17	4730.67	3965.67	4519.67	5481.83	6294.83	4490.83	4235.67	4168.67	4252.67	6454.83	5963.83	5761.83
OXC	0	0.001mM	6618.17	6850.17	6091.17	4631.67	4587.67	4161.67	5647.83	5254.83	6124.83	3819.67	3753.67	3399.67	6517.83	6151.83	5745.83
OXC	0	0.00316mM	6404.17	7285.17	6340.17	4545.67	3920.67	3907.67	4782.83	5838.83	5758.83	4415.67	3891.67	4128.67	6515.83	6200.83	6139.83
OXC	0	0.01mM	6777.17	6339.17	6345.17	5047.67	4132.67	3798.67	4587.83	4750.83	5298.83	4800.67	3859.67	3671.67	6032.83	6193.83	5362.83
OXC	0	0.0316mM	6754.17	5079.17	6247.17	4999.67	4609.67	4081.67	5601.83	5775.83	5535.83	4126.67	5200.67	4414.67	6729.83	6182.83	5691.83
OXC	0	0.1mM	6173.17	6311.17	5645.17	5208.67	3993.67	3580.67	4521.83	5270.83	4208.83	4001.67	3490.67	4891.67	5877.83	5231.83	5703.83
OXC	0	0.316mM	5056.17	4927.17	4796.17	5302.67	4874.67	5489.67	5517.83	5644.83	4772.83	3670.67	3665.67	4546.67	6287.83	2945.83	3326.83
OXC	0	1mM	1805.17	1964.17	2055.17	1602.67	1682.67	1872.67	2610.83	2906.83	2141.83	1733.67	2054.67	1704.67	3722.83	56.8333	70.8333
OXC	0	3.16mM	24.1667	29.1667	21.1667	18.6667	20.6667	34.6667	13.8333	23.8333	17.8333	37.6667	50.6667	-4.33333	41.8333	57.8333	58.8333
OXC	0	10mM	21.1667	26.1667	8.16667	25.6667	21.6667	16.6667	1.83333	11.8333	2.83333	-1.33333	1.66667	-3.33333	-1.16667	-0.166667	-1.16667
OXM	0	control_1	2312	2636	2769	1278	1187	1129	2231.33	2109.33	1960.33
OXM	0	0.00629643mM	2034	2083	2166	1268	1180	1387	2180.33	1678.33	1796.33
OXM	0	0.01991106mM	2134	2162	2585	2027	1292	2659	2001.33	2153.33	2152.33
OXM	0	0.06296431mM	2106	2310	2162	1754	1937	1680	1602.33	2069.33	2123.33
OXM	0	0.19911064mM	2162	2002	1694	1929	1604	1385	2796.33	2032.33	1647.33
OXM	0	0.62964313mM	1899	2758	1982	1744	1915	1334	2082.33	1870.33	2137.33
OXM	0	1.99110639mM	2005	1936	1378	1699	1404	1441	1696.33	1517.33	1670.33
PDX	0	control_1	13240.7	12975.7	13060.7	7374.67	7314.67	7530.67	6661.67	6467.67	6316.67	6980.67	6606.67	6441.67	7356	7377	7214
PDX	0	0.1mM	11962.7	11940.7	12130.7	10458.7	10721.7	10839.7	8066.67	7960.67	7806.67	7055.67	6634.67	6223.67	7429	7189	6652
PDX	0	0.316mM	11693.7	11430.7	11638.7	9364.67	9422.67	9441.67	6465.67	6277.67	6318.67	6769.67	6461.67	6739.67	7324	6664	6575
PDX	0	1mM	11230.7	11355.7	11405.7	10067.7	9885.67	10120.7	6219.67	5997.67	6195.67	5775.67	5937.67	5827.67	6694	6664	6016
PDX	0	3.16mM	11307.7	10788.7	10766.7	9084.67	8909.67	9070.67	5772.67	5614.67	5354.67	4365.67	4736.67	4199.67	5612	5600	5314
PDX	0	10mM	6852.67	6961.67	6926.67	7456.67	7182.67	7184.67	3645.67	3661.67	3625.67	1276.67	1627.67	1794.67	2201	2337	2385
PHB	0.5	control_1	50391	51366	51945	46884	46927	48751	55617	57287	57452
PHB	0.5	0.0316mM	46441	48355	48682	45953	45798	47838	57763	58865	58953
PHB	0.5	0.1mM	37405	36745	37848	43636	44350	43697	56800	57153	56905
PHB	0.5	0.316mM	35612	35355	35965	31671	32212	31703	44988	45168	44727
PHB	0.5	1mM	24949	24061	23857	18908	19063	18677	27662	27671	27749
PHB	0.5	2mM	2658	2297	2188	2810	2559	2478	5967	5734	5538
PHNA	0.5	control_1	2782	2843	3014	19669	17370	17397	13135	14806	13206
PHNA	0.5	0.01mM	6199	7551	6233	18180	23222	22592	14501	14634	14504
PHNA	0.5	0.0316mM	8236	8163	8298	19416	19314	24161	15840	16266	16078
PHNA	0.5	0.1mM	7219	7146	7281	17204	18746	18800	14823	15249	15061
PHNA	0.5	0.316mM	5985	7069	6428	18331	19109	19057	13213	16720	13252
PHNA	0.5	1mM	5690	5750	6189	16438	19531	21866	11911	14435	14296
PIN	0.1	control_1	3700	3293	3119	2691	3139	2864	4183	4838	4354
PIN	0.1	0.005mM	2936	2965	3231	2765	2776	2526	3054	3127	3035
PIN	0.1	0.0158mM	3012	3064	3286	2488	2541	2629	4676	6506	5400
PIN	0.1	0.05mM	2872	3475	2992	2253	2324	2285	4957	5464	5499
PIN	0.5	control_2	3112	3362	3083	2734	2477	2700	4999	5908	5931
PIN	0.5	0.158mM	2687	2953	2788	2551	2134	1927	4298	5959	5536
PIN	0.5	0.5mM	1970	1908	1772	1679	1166	897	2852	3911	3904
PIN2	0.5	control_1	5653.5	5577.5	5835.5	6894.67	6842.67	7369.67
PIN2	0.5	0.005mM	5606.5	5442.5	5430.5	6933.67	6518.67	6967.67
PIN2	0.5	0.0158mM	5719.5	5586.5	6273.5	6935.67	6779.67	7265.67
PIN2	0.5	0.05mM	5474.5	5890.5	6235.5	5887.67	6515.67	7120.67
PIN2	0.5	0.158mM	5866.5	5816.5	5950.5	6537.67	6351.67	6887.67
PIN2	0.5	0.5mM	4227.5	4439.5	3963.5	5240.67	5027.67	5413.67
PIO	0.1	control_1	4507.17	4674.17	4999.17	3165.67	3114.67	3415.67	3482.17	3537.17	3623.17
PIO	0.1	0.000316mM	3736.17	4404.17	5120.17	3129.67	3126.67	3326.67	4210.17	3796.17	4177.17
PIO	0.1	0.001mM	3823.17	5214.17	4079.17	3024.67	2990.67	3514.67	4220.17	3643.17	3883.17
PIO	0.1	0.00316mM	3982.17	4972.17	4596.17	2569.67	3026.67	3568.67	4209.17	4095.17	3780.17
PIO	0.1	0.01mM	3398.17	3779.17	4351.17	2850.67	3039.67	3270.67	2429.17	3341.17	3129.17
PIO	0.1	0.0316mM	3685.17	5029.17	4064.17	3137.67	3029.67	3070.67	3508.17	3584.17	3813.17
PIO	0.1	0.1mM	3902.17	4610.17	4359.17	3017.67	3488.67	3332.67	2737.17	2986.17	3289.17
PIO	0.5	control_2	4268.17	4175.17	4586.17	3660.67	3982.67	4194.67	4447.17	4971.17	4046.17
PIO	0.5	0.316mM	742.167	884.167	898.167	691.667	595.667	548.667	915.167	769.167	907.167
PIO	0.5	1mM	1858.17	1568.17	1810.17	1550.67	1510.67	1631.67	1741.17	1967.17	1705.17
PMZ	0	control_1	36702	37198	36610	33679	33950	33828	37485	37855	37927
PMZ	0	0.01mM	27098	27047	26701	27225	24352	24194	35966	35648	35528
PMZ	0	0.0316mM	21650	22763	21779	26120	26403	26121	28156	26631	26273
PMZ	0	0.1mM	634	547	87	851	251	150	752	287	165
PMZ	0	0.316mM	52	2	33	70	58	17	65	52	4
PMZ	0	1mM	31	56	32	61	3	41	95	44	103
PPL	0	control_1	116462	114934	115356	107765	109081	110273	110915	116861	117423
PPL	0	0.01mM	105130	107964	108086	102555	104583	106047	104107	104769	105239
PPL	0	0.02mM	108072	109376	108868	102911	104203	103663	99739.3	99155.3	99611.3
PPL	0	0.03mM	97282	99464	99148	99909.3	99897.3	100111	93743.3	93367.3	94127.3
PPL	0	0.04mM	84122	86620	87454	96761.3	98665.3	96673.3	94895.3	95499.3	95311.3
PPL	0	0.06mM	77776	78662	78022	41395.3	41571.3	41425.3	41483.3	40945.3	41459.3
PPL	0	0.08mM	12500	12688	12582	623.333	619.333	621.333	981.333	931.333	999.333
PPL	0	0.1mM	390	370	332	309.333	369.333	337.333	331.333	255.333	305.333
PRI	0.1	control_1	1534	2206	2902	2448.33	3774.33	3333.33	4521.67	4124.67	3871.67
PRI	0.1	0.00500378942487526mM	1659	2699	3045	1748.33	2230.33	3737.33	4560.67	4743.67	4313.67
PRI	0.1	0.0158119745826058mM	1355	2750	2868	1791.33	3024.33	3741.33	4112.67	4258.67	4145.67
PRI	0.1	0.0499658396810344mM	1916	2451	2776	1795.33	3648.33	4152.33	4575.67	4211.67	4441.67
PRI	0.5	control_2	2025	2453	2732	3177.33	4523.33	4523.33	4752.67	4580.67	4442.67
PRI	0.5	0.158119745826058mM	1800	2579	3077	2699.33	3709.33	4134.33	4633.67	4522.67	4865.67
PRI	0.5	0.499658396810344mM	1458	2275	2823	3696.33	5001.33	5153.33	4601.67	4238.67	4206.67
PRIMA	0	control_1	5379.67	5265.67	5362.67	4575.67	4462.67	4437.67	3046.67	3043.67	3078.67
PRIMA	0	0.00316mM	4230.67	4131.67	4124.67	4303.67	4246.67	4386.67	1846.67	1795.67	1894.67
PRIMA	0	0.01mM	4986.67	4898.67	5104.67	4002.67	3952.67	4060.67	2543.67	2509.67	2593.67
PRIMA	0	0.0316mM	3715.67	3754.67	3891.67	3687.67	3868.67	4304.67	2545.67	2421.67	2459.67
PRIMA	0	0.1mM	1562.67	1549.67	1594.67	1155.67	1170.67	1230.67	696.667	937.667	950.667
PRIMA	0	0.316mM	-282.333	-313.333	-305.333	-304.333	-305.333	-317.333	-312.333	-311.333	-315.333
PRX	0.1	control_1	2964.67	3056.67	2932.67	5229.33	5519.33	5517.33	3829	3620	3678
PRX	0.1	0.000637mM	3317.67	2711.67	2795.67	4172.33	5562.33	5764.33	3641	3334	3454
PRX	0.1	0.00202mM	2611.67	2560.67	2580.67	4183.33	5127.33	4283.33	3324	2902	3244
PRX	0.1	0.00637mM	1067.67	885.667	1034.67	2264.33	2181.33	2289.33	1816	1599	1347
PRX	0.5	control_2	2618.67	2473.67	2265.67	3968.33	5096.33	4219.33	3370	3355	3160
PRX	0.5	0.0202mM	11.6667	34.6667	7.66667	-5.66667	-0.666667	8.33333	5	7	6
PRX	0.5	0.0637mM	14.6667	9.66667	6.66667	-8.66667	-5.66667	-4.66667	9	3	1
PTN	0.5	control_1	6220.33	5683.33	5791.33	4916.33	4639.33	4948.33	4406.33	4740.33	3646.33
PTN	0.5	0.00316mM	5681.33	5208.33	5489.33	4869.33	4873.33	4523.33	4413.33	4162.33	3910.33
PTN	0.5	0.01mM	5106.33	5346.33	5409.33	5050.33	5011.33	5039.33	3891.33	4328.33	3903.33
PTN	0.5	0.0316mM	6313.33	5384.33	5047.33	5658.33	5066.33	5002.33	4170.33	4006.33	3754.33
PTN	0.5	0.1mM	6522.33	5926.33	5348.33	5681.33	5334.33	5304.33	3938.33	4216.33	4176.33
PTN	0.5	0.316mM	4854.33	4572.33	4280.33	3656.33	3999.33	4180.33	3177.33	3303.33	3127.33
PXT	0.1	control_1	5010	5465	4539	3605.33	3861.33	4113.33	4887.33	5092.33	4866.33
PXT	0.1	0.0022mM	4663	4867	5174	3465.33	3492.33	3554.33	3874.33	4916.33	4932.33
PXT	0.1	0.00696mM	4462	4893	4708	2563.33	2383.33	2770.33	3517.33	3267.33	3632.33
PXT	0.1	0.022mM	34	32	28	14.3333	10.3333	16.3333	-6.66667	0.333333	1.33333
PXT	0.5	control_2	4351	6193	6268	3457.33	3534.33	3856.33	3703.33	4406.33	3962.33
PXT	0.5	0.0696mM	26	30	34	11.3333	14.3333	21.3333	-4.66667	6.33333	-2.66667
PXT	0.5	0.22mM	26	42	43	17.3333	15.3333	27.3333	-8.66667	42.3333	-7.66667
PZB	0	control_1	3690.67	3681.67	4640.67	8015.67	9141.67	8681.67	6375.67	7876.67	6896.67
PZB	0	0.00189mM	5065.67	6626.67	6113.67	8321.67	8765.67	10711.7	7931.67	8007.67	8554.67
PZB	0	0.006mM	5506.67	5801.67	6245.67	7856.67	9631.67	8028.67	7655.67	7567.67	9499.67
PZB	0	0.0189mM	5990.67	5614.67	5233.67	8542.67	9939.67	8516.67	9576.67	9097.67	8287.67
PZB	0	0.06mM	6211.67	5527.67	6494.67	6734.67	7556.67	7011.67	7443.67	7652.67	7447.67
PZB	0	0.189mM	3772.67	4980.67	5006.67	7794.67	8865.67	9064.67	6784.67	7877.67	6968.67
RGZ	0.1	control_1	2446.5	2468.5	2431.5	2737.17	2515.17	2754.17	1931.17	1757.17	1626.17
RGZ	0.1	0.001584mM	2538.5	2379.5	2263.5	1973.17	2620.17	2895.17	1402.17	1506.17	1510.17
RGZ	0.1	0.0050127mM	1911.5	2072.5	2066.5	2264.17	2473.17	2429.17	2524.17	1640.17	1577.17
RGZ	0.1	0.01584mM	2149.5	2061.5	1727.5	2643.17	2306.17	1652.17	1624.17	1687.17	1415.17
RGZ	0.5	control_2	2076.5	2078.5	2178.5	2374.17	2304.17	2899.17	1641.17	1861.17	1971.17
RGZ	0.5	0.050127mM	241.5	235.5	235.5	282.167	370.167	439.167	268.167	210.167	218.167
RGZ	0.5	0.1584mM	3.5	10.5	12.5	50.1667	71.1667	45.1667	27.1667	33.1667	24.1667
RIF	0.5	control_1	39805	40480	40337	40905	41295	41480	49219	50341	50284	5930.67	6133.67	5888.67	6789	6689	6616
RIF	0.5	0.0316mM	41166	41620	41509	35591	35848	36190	52578	52804	53052	5731.67	6130.67	5787.67	6207	7265	6174
RIF	0.5	0.1mM	36693	34854	33729	34771	34309	34243	54914	53688	54107	3973.67	4687.67	4606.67	4923	5035	5690
RIF	0.5	0.316mM	38434	39004	38631	34864	32145	32253	58859	53999	54304	1250.67	1431.67	1382.67	1766	1876	2134
RIF	0.5	1mM	33401	33989	33812	31527	32077	32121	44310	44273	44917	-7.33333	-11.3333	-10.3333	-8	-4	-7
RIF	0.5	3.16mM	26006	25304	25558	26303	25831	25080	34068	33605	33849	-7.33333	-8.33333	-5.33333	-9	-7	-11
RIF2	0.5	control_1	5939.17	5776.17	6099.17	7700.83	7778.83	7316.83
RIF2	0.5	0.000316mM	5543.17	6215.17	6261.17	7791.83	7943.83	7441.83
RIF2	0.5	0.001mM	6376.17	6515.17	6283.17	7722.83	7721.83	7089.83
RIF2	0.5	0.00316mM	6234.17	6154.17	5685.17	7733.83	7402.83	7333.83
RIF2	0.5	0.01mM	6001.17	6548.17	5773.17	8003.83	7285.83	7107.83
RIF2	0.5	0.0316mM	5842.17	6360.17	6602.17	7754.83	7402.83	7480.83
RIF2	0.5	0.1mM	4930.17	5147.17	5454.17	6499.83	6761.83	5301.83
RIF2	0.5	0.316mM	1832.17	1647.17	1941.17	2946.83	2918.83	2897.83
RIF2	0.5	1mM	51.1667	69.1667	161.167	97.8333	125.833	169.833
RIF2	0.5	3.16mM	1.16667	1.16667	9.16667	1.83333	-3.16667	-4.16667
ROS	0.1	control_1	4844	4868	5090	3903	4196	4599	6989.67	6724.67	6782.67	3809	3907	3941	1539	1546	1390	4409	4357	4262
ROS	0.1	0.002mM	4521	4926	5383	4314	4242	4432	5882.67	6131.67	6149.67	5407	4589	4762	1692	1723	1542	4207	4497	3940
ROS	0.1	0.00631mM	4161	4079	4616	3726	3693	4410	3618.67	4036.67	3889.67	4608	4917	4455	1838	1949	1781	4642	4660	4172
ROS	0.1	0.01994mM	4319	4498	4888	4420	4734	4456	2915.67	3018.67	3014.67	4217	4411	4460	1525	1515	1512	4386	4250	3987
ROS	0.5	control_2	4059	4375	4820	4254	4429	4806	6149.67	6147.67	6418.67	5951	5666	5521	2087	1938	2311	5029	4279	4840
ROS	0.5	0.06309mM	4002	4240	4217	3781	4333	4686	2607.67	2849.67	2541.67	4527	4225	3702	1270	1120	1340	3471	3255	3270
ROS	0.5	0.19936mM	2976	2950	3202	3189	3000	3675	2181.67	1794.67	1759.67	2468	2793	2436	868	750	926	2174	1764	1799
SIM	0.1	control_1	1014	1023	1026	1935	1906	1925	1311	1511	1543
SIM	0.1	0.00235mM	1159	1150	1147	2057	2270	2082	1578	1587	1603
SIM	0.1	0.00743mM	1062	1037	1074	2128	2094	2190	1649	1741	1765
SIM	0.1	0.0235mM	1098	1093	1099	1584	1561	1532	1526	1524	1503
SIM	0.5	control_2	1152	1144	1172	2685	2667	2668	1857	1878	1879
SIM	0.5	0.0743mM	328	314	323	904	896	906	1097	1142	1157
SIM	0.5	0.235mM	29	28	33	29	29	28	24	32	15
SPB	0	control_1	9087	9571	9462	8745	9050	8869	4295.67	4293.67	4090.67
SPB	0	1mM	9837	11237	10373	8669	5517	9197	4226.67	4355.67	4398.67
SPB	0	3.16mM	7224	7823	7506	7370	7271	6866	3719.67	3464.67	3340.67
SPB	0	10mM	5548	5760	5756	5883	5600	5807	2929.67	2894.67	2728.67
SPB	0	31.6mM	84	83	99	113	130	123	176.667	133.667	177.667
SPB	0	100mM	135	144	134	127	202	-135	145.667	167.667	141.667
STAVU	0	control_1	9388.67	9469.67	9576.67	3801.67	3771.67	3748.67	4565	4349	4459
STAVU	0	0.1mM	11054.7	11414.7	11532.7	5502.67	5622.67	5709.67	4061	4267	4295
STAVU	0	0.316mM	11682.7	11983.7	11627.7	5116.67	4963.67	5081.67	3267	3098	3247
STAVU	0	1mM	10493.7	10748.7	10482.7	3658.67	3622.67	3635.67	3112	3446	3800
STAVU	0	3.16mM	9904.67	9816.67	10036.7	3556.67	3564.67	3566.67	2900	2866	2765
STAVU	0	10mM	24.6667	26.6667	27.6667	59.6667	30.6667	28.6667	20	-5	5
SXS	0	control_1	1755.5	2278.5	2231.5	2207.17	2083.17	2142.17	2058.17	2218.17	2212.17
SXS	0	0.00419mM	1643.5	1994.5	2119.5	2514.17	2218.17	1891.17	1692.17	2115.17	2134.17
SXS	0	0.013259mM	1844.5	1662.5	1974.5	2402.17	2311.17	2376.17	1833.17	2220.17	2289.17
SXS	0	0.0419mM	1986.5	2042.5	2301.5	2487.17	2185.17	2503.17	1731.17	2765.17	2477.17
SXS	0	0.13259mM	2536.5	1915.5	2443.5	2142.17	2142.17	2224.17	2066.17	2870.17	2257.17
SXS	0	0.419mM	2223.5	1990.5	2004.5	2308.17	2022.17	1873.17	1806.17	2401.17	2420.17
SXS2	0	control_1	1527.67	1719.67	2025.67	3042.33	3022.33	3251.33	2143.33	2069.33	2099.33
SXS2	0	0.00004mM	2532.67	2149.67	2481.67	3531.33	3557.33	3481.33	2475.33	2520.33	2356.33
SXS2	0	0.000126mM	2121.67	2006.67	2276.67	3915.33	3516.33	3576.33	2560.33	2674.33	2424.33
SXS2	0	0.0004mM	2360.67	2376.67	2197.67	3317.33	3411.33	3308.33	2510.33	2644.33	2484.33
SXS2	0	0.00126mM	2399.67	2462.67	2267.67	3471.33	3507.33	3578.33	2584.33	2445.33	2555.33
SXS2	0	0.004mM	2220.67	2174.67	2172.67	3199.33	3094.33	3506.33	2479.33	2230.33	2450.33
SXS2	0	0.0126mM	2421.67	2302.67	2337.67	3559.33	3703.33	3270.33	2342.33	2314.33	2362.33
SXS2	0	0.04mM	2241.67	2359.67	2519.67	3498.33	3389.33	3569.33	2509.33	2432.33	2331.33
SXS2	0	0.126mM	2231.67	2198.67	2278.67	3152.33	3491.33	3188.33	2452.33	2439.33	2269.33
SXS2	0	0.4mM	160.667	157.667	169.667	259.333	260.333	238.333	175.333	182.333	192.333
SXS3	0	control_1	7181.33	8063.33	7112.33	7633.67	6070.67	5634.67	7754	10335	7980
SXS3	0	0.0000419mM	8494.33	7143.33	7915.33	6844.67	6163.67	5499.67	7359	8049	8053
SXS3	0	0.0001325mM	7164.33	7372.33	6799.33	6410.67	6380.67	5120.67	7879	7382	7956
SXS3	0	0.000419mM	8231.33	6308.33	7296.33	5535.67	5778.67	4070.67	6693	6996	6447
SXS3	0	0.001325mM	9425.33	6782.33	6270.33	5697.67	5489.67	4919.67	6755	5689	5005
SXS3	0	0.00419mM	8039.33	7200.33	6247.33	3294.67	4548.67	3989.67	6180	5126	2183
SXS3	0	0.01325mM	9509.33	9950.33	9202.33	4619.67	4557.67	4147.67	6652	2866	1328
SXS3	0	0.0419mM	7289.33	7292.33	7118.33	4930.67	3942.67	3214.67	5866	2218	1323
SXS3	0	0.1325mM	8033.33	7830.33	6914.33	4394.67	4067.67	3619.67	6751	6592	5578
SXS3	0	0.419mM	3886.33	3738.33	3505.33	3185.67	3384.67	2705.67	7067	5814	6172
TC	0	control_1	5559	5687	5693	6092	5895	7556	6058.33	5887.33	5964.33	7575	7757	7968	4811	5477	5453	7079	6990	7637
TC	0	0.01mM	5331	5428	5383	5637	5696	5820	6715.33	6427.33	6277.33	7117	7525	7780	4918	5017	5467	7086	7549	7774
TC	0	0.0316mM	7043	7020	7037	5487	5586	6965	4788.33	4907.33	4905.33	6586	6712	7154	4479	5031	4600	7296	8024	7132
TC	0	0.1mM	5454	5568	5499	5551	5350	5356	6357.33	4921.33	5762.33	6331	6088	6965	4133	4378	4383	6316	6639	7030
TC	0	0.316mM	5118	5183	5196	3494	3502	4337	5896.33	5745.33	5837.33	4895	5107	5871	3515	3567	3705	5642	5361	6582
TC	0	1mM	2543	2577	2550	2173	2207	2595	2227.33	2244.33	2256.33	1903	1967	2404	1105	1218	1193	2324	2274	1737
TERBI	0.1	control_1	3154.33	3061.33	3213.33	3079.33	3159.33	2754.33	4494.33	4136.33	4373.33
TERBI	0.1	0.01mM	3622.33	3557.33	3442.33	4881.33	4971.33	4708.33	5036.33	4613.33	4535.33
TERBI	0.1	0.0316mM	3077.33	2734.33	2834.33	3665.33	3379.33	3662.33	7079.33	6720.33	6770.33
TERBI	0.1	0.1mM	4212.33	4130.33	4389.33	7043.33	6764.33	6824.33	4449.33	4570.33	4770.33
TERBI	0.5	control_2	2738.33	2195.33	2353.33	3365.33	3331.33	3379.33	5443.33	5058.33	5519.33
TERBI	0.5	0.316mM	1845.33	1610.33	1757.33	3847.33	3803.33	3534.33	3451.33	3467.33	3460.33
TERBI	0.5	1mM	29.3333	42.3333	29.3333	348.333	321.333	270.333	1132.33	1215.33	1177.33
TERBI2	0.5	control_1	6092.67	6328.67	6363.67	6442	6286	6622
TERBI2	0.5	0.01mM	6171.67	5857.67	6475.67	6273	6372	6496
TERBI2	0.5	0.0316mM	6199.67	6262.67	6192.67	6370	6350	6469
TERBI2	0.5	0.1mM	5624.67	6139.67	5843.67	6011	6409	6621
TERBI2	0.5	0.316mM	1379.67	1523.67	1738.67	1694	1700	1865
TERBI2	0.5	1mM	348.667	379.667	448.667	529	546	510
THE	0	control_1	5145	5406	5150	7659.67	7699.67	7414.67	4896.33	5142.33	4735.33
THE	0	0.0144516089069695mM	5367	5045	5247	7531.67	7779.67	7655.67	5302.33	5548.33	5695.33
THE	0	0.0457mM	4790	4862	4691	7251.67	7744.67	7155.67	5422.33	5518.33	5542.33
THE	0	0.144516089069695mM	4396	4038	4127	6292.67	6622.67	6227.67	4976.33	5027.33	5337.33
THE	0	0.457mM	2775	3011	2411	4082.67	4801.67	5024.67	3601.33	3895.33	3658.33
THE	0	1.44516089069695mM	1795	1649	1512	2909.67	2836.67	3037.67	2174.33	2544.33	2545.33
THE	0	4.57mM	663	584	518	969.667	1190.67	1132.67	733.333	784.333	807.333
THE	0	14.4516089069695mM	20	18	16	9.66667	7.66667	7.66667	26.3333	21.3333	24.3333
THE	0	45.7mM	6	-10	4	1.66667	-0.333333	-1.33333	4.33333	-2.66667	-1.66667
TOL	0.1	control_1	6877.67	7044.67	6978.67	13694.7	12274.7	12711.7	7701.67	7610.67	7610.67	5030	5281	4869	1794	1471	1501	4856	4521	5467
TOL	0.1	0.0316mMmM	11461.7	11119.7	11134.7	14291.7	13305.7	13364.7	12824.7	12685.7	12635.7	4566	4783	4615	1915	1828	1723	4571	4900	4982
TOL	0.1	0.1mM	9722.67	9558.67	9583.67	11754.7	11363.7	11291.7	9197.67	9173.67	9271.67	5365	5323	4896	1669	1794	2092	4698	5096	5064
TOL	0.1	0.316mM	10762.7	10634.7	10523.7	11342.7	11050.7	11042.7	14086.7	14033.7	13971.7	5230	5233	4672	1614	1613	1441	4212	4984	5098
TOL	0.5	control_2	10037.7	10107.7	10201.7	9345.67	9375.67	9402.67	9535.67	9140.67	9206.67	5510	5108	5494	2022	1982	2355	4634	5028	5984
TOL	0.5	1mM	10389.7	9893.67	9951.67	12571.7	12193.7	12199.7	12053.7	11923.7	11998.7	4904	5085	5109	1820	1506	1488	3586	4208	4978
TOL	0.5	3.16mM	1819.67	1710.67	1700.67	9618.67	9483.67	9875.67	10443.7	10209.7	10198.7	3084	2746	3033	880	864	860	2071	2209	2817
TOLC	0.5	control_1	7879.33	8022.33	8013.33	13326.3	12527.3	12569.3	10503.3	10088.3	10132.3
TOLC	0.5	0.00316mM	7918.33	7939.33	8027.33	12716.3	12220.3	12267.3	10624.3	10541.3	10803.3
TOLC	0.5	0.01mM	9314.33	9327.33	9163.33	13091.3	12825.3	12857.3	8057.33	7858.33	8188.33
TOLC	0.5	0.0316mM	6324.33	6214.33	6862.33	9143.33	9247.33	9229.33	8912.33	9000.33	9148.33
TOLC	0.5	0.1mM	3265.33	4783.33	4440.33	7528.33	7830.33	7744.33	4720.33	4885.33	4813.33
TOLC	0.5	0.316mM	179.333	213.333	207.333	1001.33	1049.33	1056.33	495.333	501.333	531.333
TPL	0	control_1	4621.67	4553.67	4552.67	3733.67	3377.67	3485.67	3375.33	3498.33	3423.33
TPL	0	0.0050596442562694mM	4829.67	5551.67	5179.67	3737.67	3727.67	3493.67	3638.33	3992.33	3590.33
TPL	0	0.016mM	5397.67	5049.67	4945.67	3605.67	3675.67	3439.67	3791.33	3858.33	3689.33
TPL	0	0.0505964425626941mM	5667.67	4811.67	4528.67	3695.67	3635.67	3195.67	3438.33	3592.33	3670.33
TPL	0	0.16mM	2841.67	3351.67	3148.67	2232.67	2547.67	2037.67	2311.33	2412.33	2318.33
TPL	0	0.505964425626941mM	49.6667	49.6667	53.6667	58.6667	21.6667	36.6667	30.3333	45.3333	20.3333
TPL	0	1.6mM	30.6667	37.6667	35.6667	15.6667	12.6667	19.6667	11.3333	2.33333	14.3333
TROG	0.1	control_1	2497.67	2267.67	2377.67	2934.33	2588.33	2449.33	2890.33	2904.33	2676.33
TROG	0.1	0.001mM	2625.67	2420.67	2615.67	2967.33	2622.33	2752.33	3004.33	2951.33	2951.33
TROG	0.1	0.00316mM	2678.67	2118.67	2356.67	3068.33	2527.33	2546.33	2464.33	2934.33	2919.33
TROG	0.1	0.01mM	2329.67	2318.67	2233.67	2998.33	2587.33	2475.33	2721.33	3073.33	2978.33
TROG	0.5	control_2	3150.67	2452.67	2495.67	2964.33	3215.33	3602.33	2776.33	3388.33	3598.33
TROG	0.5	0.0316mM	3163.67	2606.67	2379.67	3296.33	3109.33	2678.33	3082.33	3009.33	3258.33
TROG	0.5	0.1mM	1766.67	1809.67	1963.67	2541.33	2678.33	2420.33	1345.33	1587.33	2021.33
TSN	0.5	control_1	11129.5	11094.5	11033.5	14914.5	14765.5	14790.5	15673.5	15550.5	15641.5
TSN	0.5	0.00316mM	14399.5	14511.5	14376.5	8269.5	8076.5	8342.5	10183.5	10098.5	10110.5
TSN	0.5	0.01mM	-38.6667	-25.6667	-28.6667	-26.6667	-27.6667	-18.6667	-36.6667	-39.6667	-28.6667
TSN	0.5	0.0316mM	-31.6667	-53.6667	-66.6667	-30.6667	-39.6667	-79.6667	-34.6667	-45.6667	-18.6667
TSN	0.5	0.1mM	-3.66667	-70.6667	-91.6667	-58.6667	-64.6667	-8.66667	-29.6667	-55.6667	-34.6667
TSN	0.5	0.316mM	-39.6667	-46.6667	-61.6667	-35.6667	-52.6667	-124.667	-79.6667	-80.6667	-53.6667
TSP	0	control_1	3286.33	2036.33	2080.33	2714.5	2731.5	2771.5	2866	2517	2645
TSP	0	0.1mM	3562.33	2694.33	2472.33	3126.5	2167.5	1863.5	2077	2644	2979
TSP	0	0.316mM	3319.33	2567.33	2375.33	2479.5	1987.5	1909.5	2529	2306	2244
TSP	0	1mM	3210.33	2512.33	2579.33	2204.5	1811.5	1656.5	1850	1503	1837
TSP	0	3.16mM	2508.33	2373.33	2460.33	2151.5	1698.5	1358.5	2163	1650	1630
TSP	0	10mM	1442.33	1467.33	1125.33	1474.5	1154.5	871.5	1784	1054	796
TSP2	0	control_1	4778.17	5349.17	4518.17	3342.67	3339.67	3847.67	4462.17	4435.17	4677.17	7173.33	8158.33	6648.33	7633.67	6070.67	5634.67	8069	7026	7951
TSP2	0	0.001mM	4839.17	4817.17	4498.17	3430.67	3592.67	3552.67	4806.17	4644.17	4261.17	6894.33	6838.33	7113.33	6844.67	6163.67	5499.67	8776	7229	7449
TSP2	0	0.00316mM	3879.17	4098.17	3949.17	4010.67	3983.67	3778.67	3976.17	3625.17	3705.17	6551.33	5996.33	7262.33	6410.67	6380.67	5120.67	7145	8451	7157
TSP2	0	0.01mM	4322.17	4051.17	4105.17	3794.67	4423.67	4127.67	4325.17	3992.17	4260.17	7224.33	6844.33	7876.33	5535.67	5778.67	4070.67	5458	7586	6646
TSP2	0	0.0316mM	4497.17	3620.17	4286.17	3998.67	4135.67	3698.67	3704.17	3696.17	4524.17	5483.33	6361.33	6363.33	5697.67	5489.67	4919.67	1552	6410	6198
TSP2	0	0.1mM	4624.17	5345.17	3737.17	3681.67	3686.67	3852.67	4099.17	4128.17	4280.17	6667.33	6369.33	6807.33	3294.67	4548.67	3989.67	2326	5116	5928
TSP2	0	0.316mM	4433.17	5081.17	4144.17	3821.67	3489.67	4300.67	4144.17	3975.17	3803.17	7043.33	6033.33	8081.33	4619.67	4557.67	4147.67	4227	4705	4924
TSP2	0	1mM	4237.17	4627.17	4426.17	3688.67	3842.67	3621.67	4629.17	4462.17	4171.17	6312.33	5715.33	6435.33	4930.67	3942.67	3214.67	1881	5817	5344
TSP2	0	3.16mM	4459.17	5305.17	4849.17	3397.67	3730.67	3111.67	4009.17	5358.17	3861.17	5731.33	6490.33	5691.33	4394.67	4067.67	3619.67	3494	4985	6001
TSP2	0	10mM	2542.17	2387.17	2854.17	1828.67	2322.67	2319.67	2905.17	2719.17	2805.17	3608.33	4622.33	4048.33	3185.67	3384.67	2705.67	3963	3921	4708
TTD	0	control_1	4302	4311	4153	2025	1997	1937	4552.67	4911.67	4135.67
TTD	0	0.00005mM	5488	4885	4378	1924	2009	2025	4603.67	5080.67	5137.67
TTD	0	0.000158mM	4983	4858	4771	1746	1996	2037	4336.67	4162.67	4168.67
TTD	0	0.0005mM	5466	5251	4393	1630	1865	1950	4613.67	5148.67	4771.67
TTD	0	0.00158mM	5151	5191	5600	1619	1127	1882	4049.67	4669.67	4514.67
TTD	0	0.005mM	5364	5641	5707	1462	1466	1400	4396.67	5437.67	4582.67
TTD	0	0.0158mM	5841	5517	5765	1600	1657	1957	4293.67	4659.67	5063.67
TTD	0	0.05mM	4577	5361	4403	1549	1572	1674	4388.67	4858.67	5364.67
TTD	0	0.158mM	2696	2829	2972	812	821	833	2207.67	2634.67	2232.67
TTD	0	0.5mM	11	7	4	18	15	16	13.6667	14.6667	23.6667
TVF	0.5	control_1	2081.33	2237.33	2253.33	2497	2369	2281	3425.33	3221.33	3289.33	4054.67	4462.67	4641.67	5733.83	5826.83	6031.83
TVF	0.5	0.00000158mM	2236.33	2066.33	2220.33	2760	2951	2734	3470.33	3026.33	3610.33	3868.67	4670.67	4799.67	6046.83	5798.83	6100.83
TVF	0.5	0.000005mM	1973.33	2048.33	2338.33	2920	2966	2850	3370.33	3366.33	3648.33	3865.67	4241.67	4358.67	5764.83	6484.83	5575.83
TVF	0.5	0.0000158mM	2357.33	2408.33	2301.33	3137	2975	2638	3386.33	3517.33	3761.33	3940.67	4268.67	4601.67	5203.83	5660.83	5796.83
TVF	0.5	0.00005mM	2237.33	2327.33	2604.33	2545	2876	2764	3732.33	3646.33	3928.33	4624.67	4577.67	4804.67	5855.83	5787.83	5910.83
TVF	0.5	0.000158mM	2554.33	2530.33	2496.33	2528	2844	2328	3914.33	3545.33	3858.33	3944.67	3942.67	4321.67	5219.83	5237.83	5978.83
TVF	0.5	0.0005mM	2430.33	2412.33	2406.33	1896	1926	1894	3441.33	3451.33	3730.33	3947.67	3966.67	4409.67	5538.83	6016.83	5804.83
TVF	0.5	0.00158mM	2765.33	2452.33	2462.33	1697	1523	1557	3151.33	3343.33	3609.33	3756.67	4801.67	4009.67	5671.83	5952.83	6578.83
TVF	0.5	0.005mM	1802.33	1731.33	1823.33	779	845	776	2022.33	2296.33	2427.33	2592.67	2103.67	2455.67	3847.83	3789.83	3937.83
TVF	0.5	0.0158mM	783.333	968.333	931.333	863	934	887	918.333	951.333	1036.33	1025.67	1127.67	1171.67	1209.83	1308.83	1732.83
VANC	0.1	control_1	3056.33	3117.33	2446.33	3571	3359	3510	2777	3349	2771
VANC	0.1	0.01mM	3328.33	3314.33	2970.33	3506	3467	3302	3403	3522	3532
VANC	0.1	0.0316mM	3085.33	3421.33	3189.33	3191	3132	3800	3241	3785	2877
VANC	0.1	0.1mM	2933.33	3526.33	3183.33	3068	3338	3719	3510	4116	3599
VANC	0.5	control_2	3060.33	3317.33	3708.33	3248	3494	3255	3186	4050	3772
VANC	0.5	0.316mM	3414.33	4565.33	3393.33	3509	2897	3139	3771	4338	3812
VANC	0.5	1mM	3040.33	3598.33	2870.33	3321	3414	3614	3826	4276	3806
VERA	0.1	control_1	5494.33	5614.33	5583.33	8964.33	9014.33	9170.33	5910.33	5714.33	5776.33
VERA	0.1	0.01mM	5703.33	6012.33	6004.33	8350.33	8565.33	8584.33	5897.33	5898.33	5893.33
VERA	0.1	0.0316mM	5065.33	5275.33	5308.33	7252.33	7918.33	7526.33	4945.33	5083.33	5025.33
VERA	0.1	0.1mM	415.333	450.333	498.333	136.333	117.333	109.333	-33.6667	2.33333	36.3333
VERA	0.5	control_2	4040.33	4207.33	4495.33	7389.33	7721.33	8100.33	6117.33	6274.33	6605.33
VERA	0.5	0.316mM	15.3333	21.3333	12.3333	-17.6667	0.333333	-10.6667	-19.6667	-20.6667	-30.6667
VERA	0.5	1mM	-1.66667	-13.6667	-13.6667	-22.6667	2.33333	-3.66667	-94.6667	-80.6667	-97.6667
VITC	0	control_1	24059.3	23307.3	23151.3	24014.3	23430.3	30577.3	13741	13751	13683
VITC	0	0.316mM	11682.3	13623.3	13716.3	19904.3	19271.3	18034.3	17942	17762	17733
VITC	0	1mM	19666.3	22480.3	21673.3	20274.3	20043.3	21949.3	11725	11783	12047
VITC	0	3.16mM	215.333	-314.667	289.333	8219.33	8605.33	9826.33	2604	2671	2821
VITC	0	10mM	93.3333	61.3333	73.3333	205.333	302.333	128.333	90	88	80
VITC	0	31.6mM	395.333	536.333	501.333	2746.33	1947.33	2535.33	693	695	681
VPA	0	control_1	44304.3	44660.3	45099.3	46790.3	47126.3	47607.3	60942.3	61395.3	61249.3
VPA	0	0.316mM	47891.3	48527.3	47880.3	37896.3	38182.3	37930.3	56898.3	56350.3	55286.3
VPA	0	1mM	40300.3	42157.3	40189.3	40567.3	37601.3	37898.3	48100.3	47188.3	47519.3
VPA	0	3.16mM	29142.3	32723.3	28951.3	32538.3	31332.3	31225.3	44556.3	44038.3	43371.3
VPA	0	10mM	20117.3	20299.3	20048.3	14752.3	14715.3	14407.3	20745.3	20408.3	20255.3
VPA	0	31.6mM	553.333	143.333	62.3333	386.333	150.333	75.3333	545.333	235.333	81.3333
ZAL	0.1	control_1	1912.33	1869.33	1563.33	1431.33	1230.33	1526.33	2569	2694	2817
ZAL	0.1	0.005mM	1488.33	1498.33	1425.33	1479.33	1212.33	1423.33	2600	2770	3107
ZAL	0.1	0.0158mM	1616.33	1503.33	1521.33	1604.33	1484.33	1279.33	2886	2723	3507
ZAL	0.1	0.05mM	1732.33	1558.33	1376.33	1557.33	1155.33	1216.33	3234	3251	3721
ZAL	0.5	control_2	1879.33	1825.33	1955.33	1637.33	1618.33	1323.33	3518	3752	3257
ZAL	0.5	0.158mM	1613.33	1601.33	1505.33	1344.33	1128.33	953.333	2483	2748	2916
ZAL	0.5	0.5mM	1045.33	946.333	953.333	733.333	553.333	675.333	1425	1342	1505
ZIM	0	control_1	2820.67	3169.67	3194.67	4549.33	4434.33	4645.33	3201	3392	2176
ZIM	0	0.00718mM	2802.67	2748.67	2811.67	4498.33	4743.33	4780.33	2988	3080	3225
ZIM	0	0.02272mM	1970.67	1975.67	2108.67	4348.33	4254.33	2890.33	2632	2448	2992
ZIM	0	0.0718mM	1328.67	1459.67	1619.67	2892.33	2871.33	2737.33	1320	1471	1576
ZIM	0	0.2272mM	7.66667	2.66667	-3.33333	4.33333	-7.66667	-9.66667	4	1	2
ZIM	0	0.718mM	13.6667	10.6667	1.66667	-6.66667	-7.66667	-0.666667	5	1	-4

## Sheet: raw data VPA
Supplement Data: Raw data of the valproic acid experiments.
Experiment name	Replicate	Operator	Passage	0 mM	0 mM	0 mM	0 mM	0 mM	0.01 mM	0.02154 mM	0.0464 mM	0.1 mM	0.2154 mM	0.373 mM	0.464 mM	0.486 mM	0.756 mM	0.804 mM	0.833 mM	0.845 mM	1 mM	1.118 mM	1.157 mM	1.161 mM	1.195 mM	1.217 mM	1.228 mM	1.229 mM	1.24 mM	1.567 mM	1.598 mM	1.608 mM	2.154 mM	4.64 mM	4.777 mM	4.974 mM	5.432 mM	6.015 mM	6.331 mM	7.093 mM	8.396 mM	8.526 mM	8.748 mM	8.785 mM	9.021 mM	9.022 mM	9.127 mM	9.315 mM	9.334 mM
Exp_1_50_161221	1	Peng Chen	P_15	3234.83	2819.83	2201.83	2566.83	3156.83	4115.83	3617.83	2216.83	2394.83	3096.83	3075.83	2370.83	2363.83	3073.83	2751.83	3177.83	2727.83	1959.83	2842.83	2422.83	1870.83	1914.83	2199.83	3116.83	3069.83	2984.83	3197.83	2386.83	2406.83	2320.83	1786.83	1437.83	2166.83	2018.83	2395.83	2127.83	2279.83	1391.83	1652.83	1469.83	1331.83	1335.83	1166.83	1227.83	1643.83	1689.83
Exp_1_50_161221	2	Peng Chen	P_15	1975.33	2261.33	2119.33	2369.33	2559.33	2575.33	1932.33	1910.33	2129.33	2618.33	2503.33	1803.33	2001.33	2885.33	3118.33	1636.33	1959.33	1399.33	1271.33	2104.33	1938.33	1882.33	2054.33	1639.33	2142.33	2093.33	1369.33	1899.33	1751.33	1630.33	1413.33	1356.33	1516.33	1453.33	2426.33	2406.33	1181.33	1274.33	913.333	981.333	978.333	1167.33	919.333	974.333	1863.33	1717.33
Exp_1_50_161221	3	Peng Chen	P_15	2024.5	2379.5	2132.5	2880.5	2893.5	2670.5	1928.5	2782.5	2636.5	2799.5	2847.5	2725.5	2303.5	2770.5	2458.5	1513.5	1742.5	2274.5	1853.5	2708.5	2674.5	2115.5	2342.5	1849.5	2456.5	1532.5	2081.5	1687.5	1697.5	1783.5	1461.5	1483.5	2154.5	2258.5	2048.5	1431.5	1184.5	1167.5	1239.5	1543.5	1369.5	1414.5	1352.5	1460.5	1822.5	989.5
Exp_2_50_231221	1	Peng Chen	P_16	6313.17	5624.17	6157.17	5193.17	5234.17	5795.17	6291.17	5286.17	4982.17	5917.17	5179.17	4477.17	5502.17	4639.17	2211.17	4715.17	4788.17	4999.17	4636.17	5545.17	5315.17	4834.17	4435.17	4719.17	3695.17	5775.17	5103.17	4933.17	3781.17	4312.17	4180.17	3378.17	2983.17	3162.17	2685.17	4011.17	3715.17	2879.17	3163.17	3403.17	2318.17	2063.17	2161.17	1775.17	1472.17	2941.17
Exp_2_50_231221	2	Peng Chen	P_16	6178.17	5589.17	6007.17	5105.17	5087.17	5747.17	6169.17	5273.17	4904.17	5839.17	5081.17	4370.17	5347.17	4542.17	2165.17	4617.17	4706.17	4939.17	4625.17	5448.17	5257.17	4681.17	4274.17	4633.17	3549.17	5595.17	5083.17	4874.17	3761.17	4264.17	4057.17	3259.17	2818.17	3007.17	2650.17	3949.17	3629.17	2735.17	3131.17	3363.17	2233.17	2052.17	2004.17	1651.17	1438.17	2817.17
Exp_2_50_231221	3	Peng Chen	P_16	6500.5	5845.5	6484.5	5410.5	5440.5	5961.5	6511.5	5479.5	5208.5	6120.5	5361.5	4611.5	5666.5	4822.5	2279.5	4905.5	4962.5	5172.5	4836.5	5751.5	5514.5	5023.5	4628.5	4876.5	3827.5	5957.5	5325.5	5139.5	3950.5	4432.5	4324.5	3486.5	3085.5	3217.5	2774.5	4060.5	3797.5	2961.5	3220.5	3482.5	2420.5	2120.5	2236.5	1865.5	1533.5	2984.5
Exp_3_50_301221	1	Peng Chen	P_17	2831.17	1961.17	2383.17	1991.17	3372.17	3145.17	2777.17	3464.17	3150.17	3415.17	3046.17	3691.17	2617.17	2889.17	2303.17	2420.17	1753.17	2053.17	2251.17	2217.17	2694.17	2589.17	3343.17	2453.17	2148.17	1727.17	1398.17	1511.17	1462.17	2085.17	2037.17	2180.17	2157.17	2175.17	1772.17	2016.17	1005.17	991.167	822.167	1155.17	1186.17	1166.17	1242.17	820.167	1270.17	1108.17
Exp_3_50_301221	2	Peng Chen	P_17	1852	1519	2254	1730	2082	2440	2504	2347	2055	2254	2721	2230	2808	2523	2289	1320	1442	1782	1669	1610	1859	1225	1842	2190	2523	1411	1317	1056	1296	1356	1265	1277	1509	1546	1513	1272	1341	840	688	738	929	708	766	647	765	788
Exp_3_50_301221	3	Peng Chen	P_17	2731.5	2233.5	3027.5	3798.5	3003.5	4342.5	2657.5	2077.5	2608.5	2115.5	2409.5	2171.5	2839.5	2152.5	2645.5	2163.5	2143.5	1846.5	1837.5	1663.5	1631.5	1581.5	2039.5	1900.5	1880.5	1731.5	1279.5	1258.5	1192.5	1252.5	1109.5	1470.5	1498.5	1116.5	1824.5	1379.5	1518.5	1241.5	1325.5	876.5	978.5	937.5	851.5	587.5	1264.5	1033.5
Exp_3_50_301221	1	Peng Chen	P_21	2540	2575	2708	3072	3123	3116	2483	2734	2151	2049	2195	2104	2186	1732	1629	2078	2613	1932	1767	1815	1910	1553	1786	1508	1399	2046	2104	1960	1729	1810	1391	1257	1258	1410	1043	1513	1126	810	787	866	718	553	570	537	566	697
Exp_3_50_301221	2	Peng Chen	P_21	3587	3231	3491	2918	2753	2676	2384	2064	2156	2565	2082	3111	2394	2576	3124	2973	2208	2474	1737	1678	1778	2064	2093	2342	2418	3599	2024	2173	1654	1705	1394	1638	1514	1436	1658	2094	1552	1053	1137	896	924	828	984	640	877	1229
Exp_3_50_301221	3	Peng Chen	P_21	1883.17	1461.17	1850.17	1875.17	1886.17	2252.17	1707.17	1532.17	1927.17	1209.17	1412.17	1620.17	1744.17	1773.17	1637.17	2029.17	1514.17	1383.17	1569.17	1332.17	1411.17	1509.17	1678.17	1822.17	1679.17	1584.17	1415.17	1275.17	1435.17	1395.17	1141.17	1249.17	1219.17	1335.17	1449.17	1234.17	962.167	685.167	765.167	703.167	631.167	672.167	778.167	643.167	727.167	763.167
Exp_4_50_60122	1	Peng Chen	P_18	2856.67	2691.67	2696.67	2772.67	2854.67	3042.67	3019.67	3415.67	2846.67	3280.67	3913.67	3970.67	3366.67	3305.67	3767.67	2797.67	2587.67	3512.67	2584.67	3124.67	2736.67	3406.67	3529.67	3142.67	3189.67	1905.67	3079.67	2643.67	3662.67	2885.67	2911.67	2991.67	3134.67	2943.67	2004.67	1462.67	809.667	751.667	846.667	628.667	664.667	860.667	707.667	625.667	659.667	522.667
Exp_4_50_60122	2	Peng Chen	P_18	3132.67	3133.67	3158.67	3411.67	3339.67	4080.67	3794.67	4017.67	4462.67	4312.67	4771.67	5049.67	4455.67	4249.67	3785.67	3447.67	3706.67	2954.67	4330.67	3306.67	3959.67	4626.67	3880.67	4115.67	3285.67	2800.67	3010.67	3395.67	3433.67	3825.67	3517.67	2793.67	3103.67	2659.67	2035.67	1298.67	1206.67	712.667	813.667	1374.67	1267.67	1095.67	761.667	614.667	668.667	463.667
Exp_4_50_60122	3	Peng Chen	P_18	2262.67	2229.67	2226.67	2239.67	2259.67	2230.67	2183.67	2064.67	2316.67	2219.67	2266.67	2121.67	1815.67	1761.67	1628.67	1681.67	1645.67	1768.67	2274.67	2063.67	2271.67	2233.67	2318.67	2097.67	2364.67	1328.67	1873.67	1998.67	1865.67	1911.67	1977.67	1691.67	1822.67	1400.67	1377.67	1050.67	674.667	470.667	537.667	556.667	497.667	400.667	472.667	329.667	430.667	402.667
Exp_4_50_60122	1	Peng Chen	P_22	4095	3752	3669	3761	3657	3006	3698	4255	4714	3554	3066	3674	3994	3540	3507	3037	2949	2928	3076	3360	2749	3590	3901	3353	3018	2824	2394	2539	2888	2616	2707	2553	2647	2256	2675	1644	1194	786	917	804	836	913	810	832	1085	815
Exp_4_50_60122	2	Peng Chen	P_22	3801.67	4051.67	4311.67	4441.67	4289.67	4236.67	4606.67	4388.67	4376.67	4262.67	4150.67	4167.67	4341.67	4093.67	4071.67	4092.67	3783.67	4189.67	3800.67	3960.67	4164.67	3965.67	4095.67	4077.67	4002.67	3832.67	3633.67	3623.67	3423.67	3163.67	3036.67	2837.67	2889.67	2605.67	2482.67	2033.67	1994.67	1034.67	1021.67	773.667	839.667	955.667	627.667	544.667	782.667	681.667
Exp_4_50_60122	3	Peng Chen	P_22	4101.67	4185.67	3877.67	4869.67	4597.67	4419.67	4109.67	4327.67	4510.67	4745.67	4449.67	4533.67	5044.67	4225.67	4043.67	4068.67	3959.67	3984.67	4382.67	4251.67	4377.67	4239.67	4305.67	3828.67	2885.67	2624.67	3244.67	3155.67	2984.67	3109.67	3081.67	3039.67	3094.67	3123.67	2027.67	2049.67	1663.67	944.667	954.667	836.667	910.667	709.667	769.667	614.667	703.667	563.667
Experiment name	Replicate	Operator	Passage	0 mM	0 mM	0 mM	0 mM	0 mM	0.01 mM	0.02154 mM	0.0464 mM	0.1 mM	0.2154 mM	0.373 mM	0.464 mM	0.486 mM	0.756 mM	0.804 mM	0.845 mM	1 mM	1.118 mM	1.157 mM	1.161 mM	1.217 mM	1.229 mM	1.567 mM	1.608 mM	2.154 mM	3.162 mM	4.64 mM	4.777 mM	4.974 mM	5.432 mM	6.015 mM	6.331 mM	7.093 mM	8.396 mM	8.748 mM	8.785 mM	9.022 mM	9.315 mM	9.334 mM	9.341 mM	9.549 mM	10 mM	10.287 mM	11 mM	11.5 mM	12 mM
Exp_1_50_200122	1	Peng Chen	P_20A	7017.17	6899.17	6329.17	7037.17	6872.17	6014.17	6414.17	5820.17	6172.17	6559.17	5737.17	4158.17	4499.17	5192.17	6145.17	5101.17	5911.17	5739.17	5505.17	6849.17	5318.17	5469.17	6461.17	6296.17	5573.17	4254.17	3408.17	3762.17	3833.17	4398.17	3922.17	3963.17	4254.17	3253.17	3223.17	2449.17	2194.17	2232.17	2345.17	3004.17	2116.17	2416.17	488.167	705.167	1924.17	590.167
Exp_1_50_200122	2	Peng Chen	P_20A	6322	5252	5621	5521	5279	8058	6145	5482	5978	5537	5571	4528	3837	5169	4983	6066	5495	5024	4806	5046	5222	5067	5636	5063	5324	4035	3134	3398	3153	3259	3239	3163	3068	2520	2725	2044	1465	306	507	1267	1993	2068	440	555	2200	603
Exp_1_50_200122	3	Peng Chen	P_20A	5280.17	4888.17	4402.17	4522.17	4785.17	6418.17	5440.17	6315.17	5998.17	5589.17	5207.17	3855.17	3175.17	5579.17	5009.17	4782.17	5273.17	4703.17	5020.17	4980.17	5708.17	4854.17	4839.17	4684.17	4450.17	3548.17	3213.17	2881.17	3147.17	3358.17	3540.17	2738.17	3111.17	2616.17	2275.17	1835.17	1911.17	2031.17	2154.17	2057.17	2259.17	1694.17	353.167	553.167	1967.17	389.167
Exp_1_50_200122	1	Peng Chen	P_20B	3873.17	2948.17	2785.17	2879.17	3076.17	3111.17	2279.17	3258.17	3260.17	3101.17	2971.17	2635.17	1992.17	3603.17	3671.17	3682.17	2874.17	3036.17	2484.17	2803.17	3393.17	3278.17	3640.17	3264.17	3615.17	2852.17	2310.17	2979.17	2275.17	2144.17	1788.17	2195.17	2374.17	1974.17	2113.17	1553.17	1987.17	1723.17	1590.17	1828.17	1341.17	1289.17	233.167	409.167	1473.17	349.167
Exp_1_50_200122	2	Peng Chen	P_20B	3448.17	4186.17	3509.17	4094.17	3242.17	3347.17	2913.17	2517.17	2859.17	3079.17	2279.17	2205.17	1928.17	2669.17	2951.17	2194.17	2643.17	2919.17	2882.17	3599.17	3093.17	3213.17	3014.17	2976.17	3025.17	2845.17	1798.17	2459.17	2017.17	2741.17	2863.17	2607.17	2245.17	2005.17	1678.17	1822.17	1770.17	1670.17	1701.17	2126.17	1997.17	1567.17	300.167	418.167	1383.17	348.167
Exp_1_50_200122	3	Peng Chen	P_20B	4707.17	4719.17	4504.17	4534.17	5138.17	4512.17	3833.17	4202.17	3195.17	3694.17	2853.17	2467.17	1960.17	3560.17	4205.17	3594.17	4542.17	4952.17	3524.17	3856.17	3520.17	3745.17	3419.17	3929.17	3827.17	3388.17	2812.17	2994.17	2450.17	2438.17	2981.17	2715.17	3556.17	2482.17	2216.17	2152.17	2952.17	1836.17	2778.17	2501.17	1966.17	1846.17	294.167	572.167	1675.17	614.167
Exp_2_50_270122	1	Peng Chen	P_20	6874.83	6902.83	6659.83	6355.83	4956.83	5286.83	5142.83	4955.83	5833.83	4664.83	5202.83	4286.83	4485.83	3640.83	3833.83	5544.83	4352.83	4878.83	3760.83	4744.83	4709.83	4721.83	4274.83	4251.83	4099.83	4277.83	3939.83	3053.83	2622.83	3635.83	2454.83	2469.83	2177.83	1577.83	1536.83	1448.83	909.833	1132.83	1152.83	994.833	1145.83	872.833	790.833	1070.83	580.833	1349.83
Exp_2_50_270122	2	Peng Chen	P_20	6919.5	9025.5	8210.5	8755.5	7998.5	6140.5	6956.5	6905.5	7141.5	6228.5	6174.5	5865.5	7134.5	6760.5	7459.5	6617.5	7063.5	7162.5	7071.5	5566.5	5647.5	7693.5	6600.5	5289.5	6794.5	5123.5	6237.5	4005.5	4338.5	3605.5	3124.5	3159.5	2577.5	1868.5	2393.5	1263.5	1108.5	893.5	881.5	1410.5	863.5	788.5	1426.5	2228.5	1174.5	1265.5
Exp_2_50_270122	3	Peng Chen	P_20	6344.33	5982.33	5866.33	5208.33	5742.33	4300.33	4043.33	5418.33	4927.33	5298.33	3790.33	4159.33	4407.33	4403.33	3243.33	4614.33	5103.33	5018.33	5057.33	4550.33	4841.33	4301.33	4015.33	4390.33	3576.33	4140.33	3564.33	4236.33	4561.33	3010.33	2859.33	2465.33	1978.33	1464.33	1456.33	1092.33	858.333	819.333	766.333	1019.33	820.333	814.333	790.333	1566.33	758.333	1046.33
Exp_2_50_270122	1	Peng Chen	P_21A	6453.5	5629.5	6042.5	5477.5	5765.5	4729.5	4645.5	5254.5	5144.5	6029.5	3406.5	4355.5	4327.5	3835.5	4110.5	4229.5	4772.5	5686.5	4637.5	4453.5	5215.5	4919.5	5187.5	4438.5	4429.5	3659.5	3756.5	3226.5	3165.5	2670.5	2504.5	2603.5	2243.5	1719.5	1645.5	965.5	895.5	897.5	966.5	896.5	798.5	827.5	924.5	1592.5	969.5	1002.5
Exp_2_50_270122	2	Peng Chen	P_21A	4334.33	3938.33	3742.33	3261.33	3528.33	2937.33	2817.33	3299.33	2979.33	2983.33	2538.33	2474.33	2507.33	2656.33	2608.33	3076.33	2822.33	2864.33	3437.33	2462.33	3521.33	2874.33	3385.33	2943.33	2335.33	2293.33	2285.33	2528.33	2421.33	2077.33	1642.33	1654.33	2341.33	1209.33	817.333	862.333	594.333	1041.33	740.333	714.333	651.333	627.333	724.333	1396.33	636.333	841.333
Exp_2_50_270122	3	Peng Chen	P_21A	4523.5	4119.5	3990.5	3453.5	3724.5	3089.5	2936.5	3452.5	3073.5	3137.5	2647.5	2564.5	2607.5	2712.5	2645.5	3239.5	2973.5	3054.5	3552.5	2558.5	3671.5	3013.5	3565.5	3105.5	2452.5	2437.5	2443.5	2657.5	2522.5	2192.5	1732.5	1741.5	2415.5	1265.5	857.5	923.5	628.5	1089.5	792.5	751.5	684.5	684.5	763.5	1468.5	666.5	896.5
[truncated: 8 more columns]
